# Supplementary material for: Comparison between the crystal structures of racemic and enantiopure aryl benzyl sulfoxides
Source: RSC Adv. 2025 Oct 9;15(45):37824–32. doi: 10.1039/d5ra06476g (PMC12510303; doi:10.1039/d5ra06476g)
Supplement: RA-015-D5RA06476G-s002 [file RA-015-D5RA06476G-s002.cif]

# Supplementary Information (SI) for RSC Advances.
# This journal is © The Royal Society of Chemistry 2025

####################################################################### 
# 
# This file contains crystal structure data downloaded from the 
# Cambridge Structural Database (CSD) hosted by the Cambridge 
# Crystallographic Data Centre (CCDC).
# 
# Full information about CCDC data access policies and citation 
# guidelines are available at http://www.ccdc.cam.ac.uk/access/V1 
# 
# Audit and citation data items may have been added by the CCDC. 
# Please retain this information to preserve the provenance of 
# this file and to allow appropriate attribution of the data. 
# 
#######################################################################

data_shelx
_database_code_depnum_ccdc_archive 'CCDC 2475115'
loop_
_audit_author_name
_audit_author_address
'Cosimo Cardellicchio'
;CNR ICCOM
Italy
;
_audit_update_record             
;
2025-07-23 deposited with the CCDC.	2025-10-01 downloaded from the CCDC.
;

_audit_creation_method           SHELXL-2016/6
_shelx_SHELXL_version_number     2016/6
_chemical_name_systematic        
;

;
_chemical_name_common            ?
_chemical_melting_point          ?
_chemical_formula_moiety         ?
_chemical_formula_sum            'C13 H2 F10 O S'
_chemical_formula_weight         396.21

loop_
_atom_type_symbol
_atom_type_description
_atom_type_scat_dispersion_real
_atom_type_scat_dispersion_imag
_atom_type_scat_source
C C 0.0033 0.0016 'International Tables Vol C Tables 4.2.6.8 and 6.1.1.4'
H H 0.0000 0.0000 'International Tables Vol C Tables 4.2.6.8 and 6.1.1.4'
O O 0.0106 0.0060 'International Tables Vol C Tables 4.2.6.8 and 6.1.1.4'
F F 0.0171 0.0103 'International Tables Vol C Tables 4.2.6.8 and 6.1.1.4'
S S 0.1246 0.1234 'International Tables Vol C Tables 4.2.6.8 and 6.1.1.4'

_space_group_crystal_system      monoclinic
_space_group_IT_number           4
_space_group_name_H-M_alt        'P 21'
_space_group_name_Hall           'P 2yb'

_shelx_space_group_comment       
;
The symmetry employed for this shelxl refinement is uniquely defined
by the following loop, which should always be used as a source of
symmetry information in preference to the above space-group names.
They are only intended as comments.
;

loop_
_space_group_symop_operation_xyz
'x, y, z'
'-x, y+1/2, -z'

_cell_length_a                   9.0321(9)
_cell_length_b                   5.9155(6)
_cell_length_c                   13.5634(14)
_cell_angle_alpha                90
_cell_angle_beta                 108.758(3)
_cell_angle_gamma                90
_cell_volume                     686.19(12)
_cell_formula_units_Z            2
_cell_measurement_temperature    296(2)
_cell_measurement_reflns_used    5438
_cell_measurement_theta_min      2.39
_cell_measurement_theta_max      21.73

_exptl_crystal_description       table
_exptl_crystal_colour            colourless
_exptl_crystal_density_meas      ?
_exptl_crystal_density_method    ?
_exptl_crystal_density_diffrn    1.918
_exptl_crystal_F_000             388
_exptl_transmission_factor_min   ?
_exptl_transmission_factor_max   ?
_exptl_crystal_size_max          0.400
_exptl_crystal_size_mid          0.290
_exptl_crystal_size_min          0.070
_exptl_absorpt_coefficient_mu    0.359
_shelx_estimated_absorpt_T_min   0.870
_shelx_estimated_absorpt_T_max   0.975
_exptl_absorpt_correction_type   multi-scan
_exptl_absorpt_correction_T_min  0.7636
_exptl_absorpt_correction_T_max  1
_exptl_absorpt_process_details   'SADABS, 2.05'
_exptl_absorpt_special_details   ?
_diffrn_ambient_temperature      296(2)
_diffrn_radiation_wavelength     0.71073
_diffrn_radiation_type           MoK\a
_diffrn_source                   'sealed X-ray tube'
_diffrn_measurement_device_type  'Bruker SMART-APEX diffractometer'
_diffrn_measurement_method       '\f and \w scans'
_diffrn_detector_area_resol_mean 8.13
_diffrn_reflns_number            5431
_diffrn_reflns_av_unetI/netI     0.0390
_diffrn_reflns_av_R_equivalents  0.0206
_diffrn_reflns_limit_h_min       -11
_diffrn_reflns_limit_h_max       11
_diffrn_reflns_limit_k_min       -7
_diffrn_reflns_limit_k_max       7
_diffrn_reflns_limit_l_min       -18
_diffrn_reflns_limit_l_max       18
_diffrn_reflns_theta_min         1.586
_diffrn_reflns_theta_max         28.541
_diffrn_reflns_theta_full        25.000
_diffrn_measured_fraction_theta_max 0.936
_diffrn_measured_fraction_theta_full 0.997
_diffrn_reflns_Laue_measured_fraction_max 0.936
_diffrn_reflns_Laue_measured_fraction_full 0.997
_diffrn_reflns_point_group_measured_fraction_max 0.897
_diffrn_reflns_point_group_measured_fraction_full 0.987
_reflns_number_total             3119
_reflns_number_gt                2360
_reflns_threshold_expression     'I > 2\s(I)'
_reflns_Friedel_coverage         0.751
_reflns_Friedel_fraction_max     0.851
_reflns_Friedel_fraction_full    0.974

_reflns_special_details          
;
 Reflections were merged by SHELXL according to the crystal
 class for the calculation of statistics and refinement.

 _reflns_Friedel_fraction is defined as the number of unique
 Friedel pairs measured divided by the number that would be
 possible theoretically, ignoring centric projections and
 systematic absences.
;

_computing_data_collection       'SMART 5.6 (Bruker)'
_computing_cell_refinement       'SAINT 5.0 (Bruker)'
_computing_data_reduction        'SAINT 5.0 (Bruker)'
_computing_structure_solution    'SHELXTL-NT 6.1 (Bruker)'
_computing_structure_refinement  'SHELXL-2016/6 (Sheldrick, 2016)'
_computing_molecular_graphics    ?
_computing_publication_material  ?
_refine_special_details          ?
_refine_ls_structure_factor_coef Fsqd
_refine_ls_matrix_type           full
_refine_ls_weighting_scheme      calc
_refine_ls_weighting_details     
'w=1/[\s^2^(Fo^2^)+(0.0601P)^2^] where P=(Fo^2^+2Fc^2^)/3'
_atom_sites_solution_primary     direct
_atom_sites_solution_secondary   direct
_atom_sites_solution_hydrogens   geom
_refine_ls_hydrogen_treatment    constr
_refine_ls_extinction_method     none
_refine_ls_extinction_coef       .
_refine_ls_abs_structure_details 
;
 Flack x determined using 812 quotients [(I+)-(I-)]/[(I+)+(I-)]
 (Parsons, Flack and Wagner, Acta Cryst. B69 (2013) 249-259).
;
_refine_ls_abs_structure_Flack   0.11(6)
_chemical_absolute_configuration ?
_refine_ls_number_reflns         3119
_refine_ls_number_parameters     226
_refine_ls_number_restraints     1
_refine_ls_R_factor_all          0.0608
_refine_ls_R_factor_gt           0.0441
_refine_ls_wR_factor_ref         0.1141
_refine_ls_wR_factor_gt          0.1047
_refine_ls_goodness_of_fit_ref   1.012
_refine_ls_restrained_S_all      1.012
_refine_ls_shift/su_max          0.000
_refine_ls_shift/su_mean         0.000

loop_
_atom_site_label
_atom_site_type_symbol
_atom_site_fract_x
_atom_site_fract_y
_atom_site_fract_z
_atom_site_U_iso_or_equiv
_atom_site_adp_type
_atom_site_occupancy
_atom_site_site_symmetry_order
_atom_site_calc_flag
_atom_site_refinement_flags_posn
_atom_site_refinement_flags_adp
_atom_site_refinement_flags_occupancy
_atom_site_disorder_assembly
_atom_site_disorder_group
C1 C 0.6572(5) 0.0727(11) 0.9261(3) 0.0701(13) Uani 1 1 d . . . . .
H1A H 0.632863 0.232835 0.919307 0.084 Uiso 1 1 calc R U . . .
H1B H 0.702902 0.038776 0.999690 0.084 Uiso 1 1 calc R U . . .
S2 S 0.47826(12) -0.0892(2) 0.87264(8) 0.0627(3) Uani 1 1 d . . . . .
O2 O 0.3707(4) -0.0077(8) 0.9270(3) 0.0935(13) Uani 1 1 d . . . . .
C11 C 0.7739(4) 0.0188(8) 0.8710(3) 0.0522(10) Uani 1 1 d . . . . .
C12 C 0.8619(5) -0.1794(8) 0.8922(3) 0.0561(10) Uani 1 1 d . . . . .
C13 C 0.9666(5) -0.2329(8) 0.8411(4) 0.0602(11) Uani 1 1 d . . . . .
C14 C 0.9871(4) -0.0939(10) 0.7673(3) 0.0618(11) Uani 1 1 d . . . . .
C15 C 0.9053(5) 0.1062(9) 0.7448(4) 0.0607(11) Uani 1 1 d . . . . .
C16 C 0.7987(5) 0.1598(8) 0.7964(4) 0.0597(11) Uani 1 1 d . . . . .
F12 F 0.8456(3) -0.3228(6) 0.9644(2) 0.0851(9) Uani 1 1 d . . . . .
F13 F 1.0463(3) -0.4302(5) 0.8630(3) 0.0864(9) Uani 1 1 d . . . . .
F14 F 1.0858(3) -0.1489(6) 0.7164(2) 0.0912(10) Uani 1 1 d . . . . .
F15 F 0.9252(4) 0.2466(6) 0.6725(3) 0.0964(11) Uani 1 1 d . . . . .
F16 F 0.7187(3) 0.3537(5) 0.7709(2) 0.0833(8) Uani 1 1 d . . . . .
C21 C 0.4159(4) 0.0326(8) 0.7428(3) 0.0487(9) Uani 1 1 d . . . . .
C22 C 0.3349(5) 0.2349(7) 0.7165(4) 0.0575(11) Uani 1 1 d . . . . .
C23 C 0.2712(6) 0.3014(8) 0.6151(4) 0.0663(12) Uani 1 1 d . . . . .
C24 C 0.2914(6) 0.1714(10) 0.5364(4) 0.0696(13) Uani 1 1 d . . . . .
C25 C 0.3731(5) -0.0296(8) 0.5593(3) 0.0627(12) Uani 1 1 d . . . . .
C26 C 0.4347(4) -0.0941(8) 0.6625(3) 0.0524(9) Uani 1 1 d . . . . .
F22 F 0.3145(4) 0.3695(6) 0.7907(2) 0.0918(9) Uani 1 1 d . . . . .
F23 F 0.1920(4) 0.4955(5) 0.5912(3) 0.1041(12) Uani 1 1 d . . . . .
F24 F 0.2337(5) 0.2372(7) 0.4370(3) 0.1122(13) Uani 1 1 d . . . . .
F25 F 0.3948(4) -0.1547(8) 0.4834(2) 0.1005(11) Uani 1 1 d . . . . .
F26 F 0.5131(3) -0.2908(5) 0.6825(2) 0.0735(8) Uani 1 1 d . . . . .

loop_
_atom_site_aniso_label
_atom_site_aniso_U_11
_atom_site_aniso_U_22
_atom_site_aniso_U_33
_atom_site_aniso_U_23
_atom_site_aniso_U_13
_atom_site_aniso_U_12
C1 0.059(3) 0.097(4) 0.053(2) -0.023(3) 0.017(2) -0.003(3)
S2 0.0593(6) 0.0783(8) 0.0555(5) 0.0099(6) 0.0255(4) 0.0028(6)
O2 0.077(2) 0.139(4) 0.081(2) 0.020(2) 0.0496(18) 0.017(2)
C11 0.0419(19) 0.064(3) 0.047(2) -0.015(2) 0.0102(17) -0.001(2)
C12 0.046(2) 0.063(3) 0.053(2) -0.002(2) 0.0086(17) -0.007(2)
C13 0.043(2) 0.057(3) 0.071(3) -0.008(2) 0.005(2) 0.0013(19)
C14 0.0418(19) 0.074(3) 0.072(3) -0.021(3) 0.0210(19) -0.011(2)
C15 0.051(2) 0.065(3) 0.066(3) 0.001(2) 0.018(2) -0.015(2)
C16 0.049(2) 0.050(3) 0.075(3) -0.013(2) 0.012(2) -0.0036(19)
F12 0.0823(19) 0.095(2) 0.0764(18) 0.0241(18) 0.0234(15) 0.0043(17)
F13 0.0631(16) 0.072(2) 0.114(2) -0.0069(18) 0.0143(15) 0.0174(15)
F14 0.0579(14) 0.121(3) 0.108(2) -0.027(2) 0.0445(15) -0.0090(18)
F15 0.089(2) 0.103(3) 0.103(2) 0.026(2) 0.0389(18) -0.0160(19)
F16 0.0721(16) 0.0578(18) 0.112(2) 0.0020(16) 0.0183(15) 0.0115(14)
C21 0.0411(18) 0.055(2) 0.053(2) 0.0030(19) 0.0196(16) -0.0039(18)
C22 0.056(2) 0.050(2) 0.075(3) -0.002(2) 0.033(2) 0.000(2)
C23 0.064(3) 0.048(2) 0.092(3) 0.014(3) 0.032(2) 0.009(2)
C24 0.064(3) 0.081(4) 0.060(3) 0.018(3) 0.014(2) 0.006(3)
C25 0.060(2) 0.072(3) 0.057(2) -0.001(2) 0.0188(19) 0.003(2)
C26 0.0484(19) 0.051(2) 0.058(2) 0.004(2) 0.0170(16) 0.005(2)
F22 0.110(2) 0.075(2) 0.102(2) -0.0173(17) 0.0507(17) 0.0160(18)
F23 0.108(2) 0.0655(19) 0.137(3) 0.028(2) 0.035(2) 0.0323(18)
F24 0.116(3) 0.135(3) 0.0739(19) 0.041(2) 0.0151(18) 0.024(2)
F25 0.119(2) 0.123(3) 0.0587(15) -0.0165(18) 0.0271(15) 0.024(2)
F26 0.0803(18) 0.0612(16) 0.0777(17) 0.0039(14) 0.0238(14) 0.0233(14)

_geom_special_details            
;
 All esds (except the esd in the dihedral angle between two l.s. planes)
 are estimated using the full covariance matrix.  The cell esds are taken
 into account individually in the estimation of esds in distances, angles
 and torsion angles; correlations between esds in cell parameters are only
 used when they are defined by crystal symmetry.  An approximate (isotropic)
 treatment of cell esds is used for estimating esds involving l.s. planes.
;

loop_
_geom_bond_atom_site_label_1
_geom_bond_atom_site_label_2
_geom_bond_distance
_geom_bond_site_symmetry_2
_geom_bond_publ_flag
C1 C11 1.510(5) . ?
C1 S2 1.817(5) . ?
C1 H1A 0.9700 . ?
C1 H1B 0.9700 . ?
S2 O2 1.476(3) . ?
S2 C21 1.816(4) . ?
C11 C16 1.385(6) . ?
C11 C12 1.394(6) . ?
C12 F12 1.340(5) . ?
C12 C13 1.377(6) . ?
C13 F13 1.353(5) . ?
C13 C14 1.354(7) . ?
C14 F14 1.331(4) . ?
C14 C15 1.377(7) . ?
C15 F15 1.341(6) . ?
C15 C16 1.395(6) . ?
C16 F16 1.341(6) . ?
C21 C26 1.377(6) . ?
C21 C22 1.388(6) . ?
C22 F22 1.343(5) . ?
C22 C23 1.367(7) . ?
C23 F23 1.337(6) . ?
C23 C24 1.374(7) . ?
C24 F24 1.338(6) . ?
C24 C25 1.381(7) . ?
C25 F25 1.333(5) . ?
C25 C26 1.383(6) . ?
C26 F26 1.344(5) . ?

loop_
_geom_angle_atom_site_label_1
_geom_angle_atom_site_label_2
_geom_angle_atom_site_label_3
_geom_angle
_geom_angle_site_symmetry_1
_geom_angle_site_symmetry_3
_geom_angle_publ_flag
C11 C1 S2 111.3(3) . . ?
C11 C1 H1A 109.4 . . ?
S2 C1 H1A 109.4 . . ?
C11 C1 H1B 109.4 . . ?
S2 C1 H1B 109.4 . . ?
H1A C1 H1B 108.0 . . ?
O2 S2 C21 107.8(2) . . ?
O2 S2 C1 105.8(2) . . ?
C21 S2 C1 97.9(2) . . ?
C16 C11 C12 116.2(4) . . ?
C16 C11 C1 122.6(4) . . ?
C12 C11 C1 121.2(4) . . ?
F12 C12 C13 118.5(4) . . ?
F12 C12 C11 119.6(4) . . ?
C13 C12 C11 121.9(4) . . ?
F13 C13 C14 119.8(4) . . ?
F13 C13 C12 119.4(4) . . ?
C14 C13 C12 120.8(4) . . ?
F14 C14 C13 120.6(5) . . ?
F14 C14 C15 119.8(5) . . ?
C13 C14 C15 119.7(4) . . ?
F15 C15 C14 120.4(4) . . ?
F15 C15 C16 120.2(4) . . ?
C14 C15 C16 119.5(4) . . ?
F16 C16 C11 120.2(4) . . ?
F16 C16 C15 117.8(4) . . ?
C11 C16 C15 122.0(4) . . ?
C26 C21 C22 117.0(4) . . ?
C26 C21 S2 118.2(3) . . ?
C22 C21 S2 124.4(3) . . ?
F22 C22 C23 118.0(4) . . ?
F22 C22 C21 120.4(4) . . ?
C23 C22 C21 121.6(4) . . ?
F23 C23 C22 120.7(5) . . ?
F23 C23 C24 119.2(5) . . ?
C22 C23 C24 120.1(4) . . ?
F24 C24 C23 120.9(5) . . ?
F24 C24 C25 118.9(5) . . ?
C23 C24 C25 120.1(4) . . ?
F25 C25 C24 120.3(4) . . ?
F25 C25 C26 121.1(4) . . ?
C24 C25 C26 118.5(4) . . ?
F26 C26 C21 120.2(3) . . ?
F26 C26 C25 117.2(4) . . ?
C21 C26 C25 122.6(4) . . ?

_refine_diff_density_max         0.248
_refine_diff_density_min         -0.173
_refine_diff_density_rms         0.043

_shelx_res_file                  
;
TITL sad in P2(1)
    shelx.res
    created by SHELXL-2016/6 at 11:02:38 on 04-May-2023
CELL 0.71073   9.0321   5.9155  13.5634  90.000 108.758  90.000
ZERR    2.00   0.0009   0.0006   0.0014   0.000   0.003   0.000
LATT -1
SYMM -X, 0.5+Y, -Z
SFAC C  H  O  F  S
UNIT 26 4 2 20 2
L.S. 8
BOND $H
ACTA 50
TEMP 23
SIZE 0.40 0.29 0.07
FMAP 2
PLAN 5
WGHT    0.060100
FVAR       1.21894
MOLE 1
C1    1    0.657173    0.072714    0.926148    11.00000    0.05922    0.09703 =
         0.05339   -0.02271    0.01704   -0.00262
AFIX  23
H1A   2    0.632863    0.232835    0.919307    11.00000   -1.20000
H1B   2    0.702902    0.038776    0.999690    11.00000   -1.20000
AFIX   0
S2    5    0.478262   -0.089169    0.872641    11.00000    0.05928    0.07825 =
         0.05555    0.00993    0.02550    0.00281
O2    3    0.370685   -0.007704    0.926973    11.00000    0.07700    0.13946 =
         0.08124    0.01970    0.04963    0.01651
C11   1    0.773851    0.018777    0.870992    11.00000    0.04194    0.06403 =
         0.04749   -0.01465    0.01020   -0.00052
C12   1    0.861895   -0.179394    0.892189    11.00000    0.04646    0.06342 =
         0.05319   -0.00243    0.00858   -0.00736
C13   1    0.966614   -0.232909    0.841132    11.00000    0.04316    0.05664 =
         0.07117   -0.00764    0.00485    0.00135
C14   1    0.987089   -0.093925    0.767295    11.00000    0.04183    0.07378 =
         0.07164   -0.02146    0.02097   -0.01115
C15   1    0.905255    0.106241    0.744817    11.00000    0.05088    0.06458 =
         0.06620    0.00142    0.01834   -0.01545
C16   1    0.798745    0.159784    0.796356    11.00000    0.04922    0.04978 =
         0.07475   -0.01319    0.01246   -0.00364
F12   4    0.845584   -0.322849    0.964436    11.00000    0.08226    0.09517 =
         0.07639    0.02407    0.02338    0.00427
F13   4    1.046284   -0.430224    0.863015    11.00000    0.06312    0.07210 =
         0.11371   -0.00689    0.01429    0.01737
F14   4    1.085779   -0.148943    0.716416    11.00000    0.05794    0.12087 =
         0.10774   -0.02715    0.04452   -0.00903
F15   4    0.925188    0.246558    0.672499    11.00000    0.08905    0.10313 =
         0.10287    0.02614    0.03889   -0.01599
F16   4    0.718687    0.353735    0.770942    11.00000    0.07211    0.05776 =
         0.11184    0.00204    0.01835    0.01152
C21   1    0.415940    0.032574    0.742814    11.00000    0.04114    0.05507 =
         0.05313    0.00299    0.01964   -0.00389
C22   1    0.334940    0.234856    0.716480    11.00000    0.05597    0.04990 =
         0.07487   -0.00238    0.03256   -0.00039
C23   1    0.271164    0.301369    0.615063    11.00000    0.06400    0.04752 =
         0.09237    0.01373    0.03195    0.00884
C24   1    0.291369    0.171358    0.536433    11.00000    0.06361    0.08116 =
         0.05980    0.01844    0.01390    0.00632
C25   1    0.373089   -0.029594    0.559339    11.00000    0.06006    0.07161 =
         0.05650   -0.00128    0.01885    0.00296
C26   1    0.434725   -0.094070    0.662483    11.00000    0.04839    0.05105 =
         0.05774    0.00367    0.01698    0.00466
F22   4    0.314514    0.369529    0.790748    11.00000    0.11013    0.07475 =
         0.10242   -0.01729    0.05072    0.01598
F23   4    0.192006    0.495548    0.591211    11.00000    0.10761    0.06553 =
         0.13654    0.02836    0.03545    0.03226
F24   4    0.233734    0.237246    0.436980    11.00000    0.11646    0.13511 =
         0.07393    0.04135    0.01508    0.02374
F25   4    0.394836   -0.154722    0.483447    11.00000    0.11884    0.12281 =
         0.05865   -0.01646    0.02705    0.02425
F26   4    0.513119   -0.290804    0.682498    11.00000    0.08029    0.06123 =
         0.07775    0.00395    0.02385    0.02332
HKLF 4


REM  sad in P2(1)
REM R1 =  0.0441 for    2360 Fo > 4sig(Fo)  and  0.0608 for all    3119 data
REM    226 parameters refined using      1 restraints

END

WGHT      0.0603      0.0000

REM Highest difference peak  0.248,  deepest hole -0.173,  1-sigma level  0.043
Q1    1   0.4559 -0.0059  0.8022  11.00000  0.05    0.25
Q2    1   0.9398 -0.1415  0.8839  11.00000  0.05    0.19
Q3    1   0.5510 -0.2223  0.8818  11.00000  0.05    0.19
Q4    1   0.5251 -0.2399  0.8588  11.00000  0.05    0.18
Q5    1   0.4610 -0.0811  0.9402  11.00000  0.05    0.18
;
_shelx_res_checksum              26123
####################################################################### 
# 
# This file contains crystal structure data downloaded from the 
# Cambridge Structural Database (CSD) hosted by the Cambridge 
# Crystallographic Data Centre (CCDC).
# 
# Full information about CCDC data access policies and citation 
# guidelines are available at http://www.ccdc.cam.ac.uk/access/V1 
# 
# Audit and citation data items may have been added by the CCDC. 
# Please retain this information to preserve the provenance of 
# this file and to allow appropriate attribution of the data. 
# 
#######################################################################

data_shelx_CCDC1
_database_code_depnum_ccdc_archive 'CCDC 2475116'
loop_
_audit_author_name
_audit_author_address
'Cosimo Cardellicchio'
;CNR ICCOM
Italy
;
_audit_update_record             
;
2025-07-23 deposited with the CCDC.	2025-10-01 downloaded from the CCDC.
;

_audit_creation_method           SHELXL-2016/6
_shelx_SHELXL_version_number     2016/6
_chemical_name_systematic        
;

;
_chemical_name_common            ?
_chemical_melting_point          ?
_chemical_formula_moiety         ?
_chemical_formula_sum            'C13 H5 Cl2 F5 O S'
_chemical_formula_weight         375.13

loop_
_atom_type_symbol
_atom_type_description
_atom_type_scat_dispersion_real
_atom_type_scat_dispersion_imag
_atom_type_scat_source
C C 0.0033 0.0016 'International Tables Vol C Tables 4.2.6.8 and 6.1.1.4'
H H 0.0000 0.0000 'International Tables Vol C Tables 4.2.6.8 and 6.1.1.4'
O O 0.0106 0.0060 'International Tables Vol C Tables 4.2.6.8 and 6.1.1.4'
F F 0.0171 0.0103 'International Tables Vol C Tables 4.2.6.8 and 6.1.1.4'
S S 0.1246 0.1234 'International Tables Vol C Tables 4.2.6.8 and 6.1.1.4'
Cl Cl 0.1484 0.1585 'International Tables Vol C Tables 4.2.6.8 and 6.1.1.4'

_space_group_crystal_system      monoclinic
_space_group_IT_number           14
_space_group_name_H-M_alt        'P 21/n'
_space_group_name_Hall           '-P 2yn'

_shelx_space_group_comment       
;
The symmetry employed for this shelxl refinement is uniquely defined
by the following loop, which should always be used as a source of
symmetry information in preference to the above space-group names.
They are only intended as comments.
;

loop_
_space_group_symop_operation_xyz
'x, y, z'
'-x+1/2, y+1/2, -z+1/2'
'-x, -y, -z'
'x-1/2, -y-1/2, z-1/2'

_cell_length_a                   7.8924(7)
_cell_length_b                   12.8239(11)
_cell_length_c                   14.3783(12)
_cell_angle_alpha                90
_cell_angle_beta                 96.73(3)
_cell_angle_gamma                90
_cell_volume                     1445.2(2)
_cell_formula_units_Z            4
_cell_measurement_temperature    296(2)
_cell_measurement_reflns_used    1503
_cell_measurement_theta_min      2.82
_cell_measurement_theta_max      19.04

_exptl_crystal_description       prism
_exptl_crystal_colour            colourless
_exptl_crystal_density_meas      ?
_exptl_crystal_density_method    ?
_exptl_crystal_density_diffrn    1.724
_exptl_crystal_F_000             744
_exptl_transmission_factor_min   ?
_exptl_transmission_factor_max   ?
_exptl_crystal_size_max          0.270
_exptl_crystal_size_mid          0.140
_exptl_crystal_size_min          0.040
_exptl_absorpt_coefficient_mu    0.645
_shelx_estimated_absorpt_T_min   0.845
_shelx_estimated_absorpt_T_max   0.975
_exptl_absorpt_correction_type   multi-scan
_exptl_absorpt_correction_T_min  0.788
_exptl_absorpt_correction_T_max  1
_exptl_absorpt_process_details   'SADABS, 2.05'
_exptl_absorpt_special_details   ?
_diffrn_ambient_temperature      296(2)
_diffrn_radiation_wavelength     0.71073
_diffrn_radiation_type           MoK\a
_diffrn_source                   'sealed X-ray tube'
_diffrn_measurement_device_type  'Bruker SMART-APEX diffractometer'
_diffrn_measurement_method       '\f and \w scans'
_diffrn_detector_area_resol_mean 8.13
_diffrn_reflns_number            11368
_diffrn_reflns_av_unetI/netI     0.0484
_diffrn_reflns_av_R_equivalents  0.0471
_diffrn_reflns_limit_h_min       -10
_diffrn_reflns_limit_h_max       10
_diffrn_reflns_limit_k_min       -17
_diffrn_reflns_limit_k_max       16
_diffrn_reflns_limit_l_min       -18
_diffrn_reflns_limit_l_max       18
_diffrn_reflns_theta_min         2.135
_diffrn_reflns_theta_max         28.762
_diffrn_reflns_theta_full        25.000
_diffrn_measured_fraction_theta_max 0.931
_diffrn_measured_fraction_theta_full 1.000
_diffrn_reflns_Laue_measured_fraction_max 0.931
_diffrn_reflns_Laue_measured_fraction_full 1.000
_diffrn_reflns_point_group_measured_fraction_max 0.931
_diffrn_reflns_point_group_measured_fraction_full 1.000
_reflns_number_total             3507
_reflns_number_gt                1895
_reflns_threshold_expression     'I > 2\s(I)'
_reflns_Friedel_coverage         0.000
_reflns_Friedel_fraction_max     .
_reflns_Friedel_fraction_full    .

_reflns_special_details          
;
 Reflections were merged by SHELXL according to the crystal
 class for the calculation of statistics and refinement.

 _reflns_Friedel_fraction is defined as the number of unique
 Friedel pairs measured divided by the number that would be
 possible theoretically, ignoring centric projections and
 systematic absences.
;

_computing_data_collection       'SMART 5.6 (Bruker)'
_computing_cell_refinement       'SAINT 5.0 (Bruker)'
_computing_data_reduction        'SAINT 5.0 (Bruker)'
_computing_structure_solution    'SHELXTL-NT 6.1 (Bruker)'
_computing_structure_refinement  'SHELXL-2016/6 (Sheldrick, 2016)'
_computing_molecular_graphics    ?
_computing_publication_material  ?
_refine_special_details          ?
_refine_ls_structure_factor_coef Fsqd
_refine_ls_matrix_type           full
_refine_ls_weighting_scheme      calc
_refine_ls_weighting_details     
'w=1/[\s^2^(Fo^2^)+(0.0532P)^2^+0.1713P] where P=(Fo^2^+2Fc^2^)/3'
_atom_sites_solution_primary     direct
_atom_sites_solution_secondary   direct
_atom_sites_solution_hydrogens   geom
_refine_ls_hydrogen_treatment    constr
_refine_ls_extinction_method     none
_refine_ls_extinction_coef       .
_refine_ls_number_reflns         3507
_refine_ls_number_parameters     199
_refine_ls_number_restraints     0
_refine_ls_R_factor_all          0.1099
_refine_ls_R_factor_gt           0.0519
_refine_ls_wR_factor_ref         0.1339
_refine_ls_wR_factor_gt          0.1124
_refine_ls_goodness_of_fit_ref   1.017
_refine_ls_restrained_S_all      1.017
_refine_ls_shift/su_max          0.001
_refine_ls_shift/su_mean         0.000

loop_
_atom_site_label
_atom_site_type_symbol
_atom_site_fract_x
_atom_site_fract_y
_atom_site_fract_z
_atom_site_U_iso_or_equiv
_atom_site_adp_type
_atom_site_occupancy
_atom_site_site_symmetry_order
_atom_site_calc_flag
_atom_site_refinement_flags_posn
_atom_site_refinement_flags_adp
_atom_site_refinement_flags_occupancy
_atom_site_disorder_assembly
_atom_site_disorder_group
S2 S 1.03217(10) 0.51861(6) 0.37288(6) 0.0583(2) Uani 1 1 d . . . . .
Cl22 Cl 0.65488(11) 0.49832(7) 0.42601(6) 0.0713(3) Uani 1 1 d . . . . .
Cl24 Cl 0.39676(15) 0.59481(9) 0.07658(7) 0.1095(4) Uani 1 1 d . . . . .
C21 C 0.8499(4) 0.5385(2) 0.2882(2) 0.0480(6) Uani 1 1 d . . . . .
C22 C 0.6853(4) 0.5310(2) 0.3124(2) 0.0495(7) Uani 1 1 d . . . . .
O2 O 1.1821(3) 0.54978(17) 0.32635(18) 0.0751(7) Uani 1 1 d . . . . .
C11 C 1.0619(4) 0.3332(2) 0.2795(2) 0.0553(7) Uani 1 1 d . . . . .
C26 C 0.8732(4) 0.5652(2) 0.1980(2) 0.0616(8) Uani 1 1 d . . . . .
H26 H 0.982824 0.571990 0.181080 0.074 Uiso 1 1 calc R U . . .
F12 F 0.7698(2) 0.31508(14) 0.23115(18) 0.0953(7) Uani 1 1 d . . . . .
C23 C 0.5453(4) 0.5474(2) 0.2484(2) 0.0581(8) Uani 1 1 d . . . . .
H23 H 0.435443 0.541824 0.265276 0.070 Uiso 1 1 calc R U . . .
F13 F 0.8283(4) 0.25523(18) 0.05942(18) 0.1391(12) Uani 1 1 d . . . . .
F16 F 1.3584(2) 0.33668(16) 0.32046(19) 0.1042(8) Uani 1 1 d . . . . .
C24 C 0.5723(5) 0.5724(2) 0.1585(2) 0.0657(9) Uani 1 1 d . . . . .
C25 C 0.7327(5) 0.5818(2) 0.1322(2) 0.0718(9) Uani 1 1 d . . . . .
H25 H 0.747374 0.599164 0.070852 0.086 Uiso 1 1 calc R U . . .
C12 C 0.9320(4) 0.3088(2) 0.2109(3) 0.0642(9) Uani 1 1 d . . . . .
C1 C 1.0306(4) 0.3748(2) 0.3722(2) 0.0647(8) Uani 1 1 d . . . . .
H1A H 1.117993 0.349077 0.419710 0.078 Uiso 1 1 calc R U . . .
H1B H 0.921032 0.349983 0.387373 0.078 Uiso 1 1 calc R U . . .
C16 C 1.2258(5) 0.3206(2) 0.2561(3) 0.0705(9) Uani 1 1 d . . . . .
C13 C 0.9615(6) 0.2777(3) 0.1226(3) 0.0847(12) Uani 1 1 d . . . . .
C14 C 1.1262(8) 0.2678(3) 0.1034(3) 0.0941(14) Uani 1 1 d . . . . .
F15 F 1.4186(4) 0.27799(19) 0.1486(2) 0.1432(12) Uani 1 1 d . . . . .
F14 F 1.1548(5) 0.2364(2) 0.01731(19) 0.1557(13) Uani 1 1 d . . . . .
C15 C 1.2578(6) 0.2889(3) 0.1692(4) 0.0890(12) Uani 1 1 d . . . . .

loop_
_atom_site_aniso_label
_atom_site_aniso_U_11
_atom_site_aniso_U_22
_atom_site_aniso_U_33
_atom_site_aniso_U_23
_atom_site_aniso_U_13
_atom_site_aniso_U_12
S2 0.0473(4) 0.0617(5) 0.0649(5) -0.0082(4) 0.0022(4) -0.0026(4)
Cl22 0.0625(5) 0.0968(7) 0.0573(5) 0.0076(4) 0.0186(4) -0.0064(4)
Cl24 0.1176(9) 0.1125(8) 0.0859(7) -0.0149(6) -0.0412(6) 0.0413(7)
C21 0.0501(16) 0.0468(15) 0.0481(16) -0.0006(13) 0.0097(13) -0.0017(13)
C22 0.0485(16) 0.0496(16) 0.0510(16) -0.0023(13) 0.0076(13) -0.0004(13)
O2 0.0455(12) 0.0721(14) 0.1096(18) -0.0086(13) 0.0174(12) -0.0073(11)
C11 0.0515(18) 0.0462(16) 0.066(2) 0.0015(14) -0.0037(15) -0.0003(13)
C26 0.066(2) 0.0602(18) 0.061(2) 0.0022(16) 0.0192(17) -0.0024(16)
F12 0.0542(12) 0.0724(12) 0.152(2) -0.0144(12) -0.0192(12) -0.0022(9)
C23 0.0505(18) 0.0559(18) 0.068(2) -0.0062(16) 0.0055(15) 0.0049(14)
F13 0.198(3) 0.0862(16) 0.1098(18) -0.0158(13) -0.082(2) 0.0149(16)
F16 0.0534(12) 0.0893(14) 0.162(2) -0.0240(14) -0.0201(13) 0.0040(10)
C24 0.076(2) 0.0561(19) 0.061(2) -0.0061(16) -0.0109(18) 0.0139(17)
C25 0.103(3) 0.063(2) 0.0502(19) 0.0047(16) 0.012(2) 0.0052(19)
C12 0.058(2) 0.0446(17) 0.084(2) 0.0026(16) -0.0149(18) 0.0015(14)
C1 0.065(2) 0.0649(19) 0.061(2) 0.0078(16) -0.0034(16) 0.0056(16)
C16 0.065(2) 0.0525(19) 0.093(3) -0.0029(18) 0.004(2) 0.0009(16)
C13 0.121(4) 0.053(2) 0.071(3) -0.0024(18) -0.029(3) 0.009(2)
C14 0.157(5) 0.056(2) 0.074(3) -0.001(2) 0.034(3) 0.002(3)
F15 0.126(2) 0.0965(17) 0.227(3) -0.0258(19) 0.106(2) -0.0145(15)
F14 0.293(4) 0.0950(18) 0.0906(18) -0.0105(14) 0.069(2) -0.007(2)
C15 0.086(3) 0.055(2) 0.133(4) -0.002(2) 0.044(3) -0.001(2)

_geom_special_details            
;
 All esds (except the esd in the dihedral angle between two l.s. planes)
 are estimated using the full covariance matrix.  The cell esds are taken
 into account individually in the estimation of esds in distances, angles
 and torsion angles; correlations between esds in cell parameters are only
 used when they are defined by crystal symmetry.  An approximate (isotropic)
 treatment of cell esds is used for estimating esds involving l.s. planes.
;

loop_
_geom_bond_atom_site_label_1
_geom_bond_atom_site_label_2
_geom_bond_distance
_geom_bond_site_symmetry_2
_geom_bond_publ_flag
S2 O2 1.481(2) . ?
S2 C21 1.791(3) . ?
S2 C1 1.845(3) . ?
Cl22 C22 1.731(3) . ?
Cl24 C24 1.734(3) . ?
C21 C26 1.374(4) . ?
C21 C22 1.387(4) . ?
C22 C23 1.369(4) . ?
C11 C12 1.373(4) . ?
C11 C16 1.384(5) . ?
C11 C1 1.482(4) . ?
C26 C25 1.387(4) . ?
C26 H26 0.9300 . ?
F12 C12 1.348(4) . ?
C23 C24 1.372(4) . ?
C23 H23 0.9300 . ?
F13 C13 1.338(4) . ?
F16 C16 1.329(4) . ?
C24 C25 1.369(5) . ?
C25 H25 0.9300 . ?
C12 C13 1.376(5) . ?
C1 H1A 0.9700 . ?
C1 H1B 0.9700 . ?
C16 C15 1.365(6) . ?
C13 C14 1.366(6) . ?
C14 F14 1.346(4) . ?
C14 C15 1.348(6) . ?
F15 C15 1.344(4) . ?

loop_
_geom_angle_atom_site_label_1
_geom_angle_atom_site_label_2
_geom_angle_atom_site_label_3
_geom_angle
_geom_angle_site_symmetry_1
_geom_angle_site_symmetry_3
_geom_angle_publ_flag
O2 S2 C21 105.96(14) . . ?
O2 S2 C1 105.82(14) . . ?
C21 S2 C1 97.73(13) . . ?
C26 C21 C22 119.1(3) . . ?
C26 C21 S2 119.4(2) . . ?
C22 C21 S2 121.4(2) . . ?
C23 C22 C21 121.8(3) . . ?
C23 C22 Cl22 118.8(2) . . ?
C21 C22 Cl22 119.4(2) . . ?
C12 C11 C16 116.0(3) . . ?
C12 C11 C1 122.6(3) . . ?
C16 C11 C1 121.3(3) . . ?
C21 C26 C25 119.8(3) . . ?
C21 C26 H26 120.1 . . ?
C25 C26 H26 120.1 . . ?
C22 C23 C24 117.8(3) . . ?
C22 C23 H23 121.1 . . ?
C24 C23 H23 121.1 . . ?
C25 C24 C23 122.1(3) . . ?
C25 C24 Cl24 119.3(3) . . ?
C23 C24 Cl24 118.6(3) . . ?
C24 C25 C26 119.3(3) . . ?
C24 C25 H25 120.4 . . ?
C26 C25 H25 120.4 . . ?
F12 C12 C11 118.6(3) . . ?
F12 C12 C13 119.0(3) . . ?
C11 C12 C13 122.4(4) . . ?
C11 C1 S2 111.3(2) . . ?
C11 C1 H1A 109.4 . . ?
S2 C1 H1A 109.4 . . ?
C11 C1 H1B 109.4 . . ?
S2 C1 H1B 109.4 . . ?
H1A C1 H1B 108.0 . . ?
F16 C16 C15 117.9(4) . . ?
F16 C16 C11 119.6(3) . . ?
C15 C16 C11 122.4(4) . . ?
F13 C13 C14 122.2(4) . . ?
F13 C13 C12 118.9(5) . . ?
C14 C13 C12 118.8(4) . . ?
F14 C14 C15 120.5(5) . . ?
F14 C14 C13 118.7(5) . . ?
C15 C14 C13 120.8(4) . . ?
F15 C15 C14 119.6(5) . . ?
F15 C15 C16 120.9(5) . . ?
C14 C15 C16 119.5(4) . . ?

_refine_diff_density_max         0.243
_refine_diff_density_min         -0.268
_refine_diff_density_rms         0.047

_shelx_res_file                  
;
TITL ccn52 in P2(1)/n
    shelx.res
    created by SHELXL-2016/6 at 12:27:27 on 15-Sep-2022
CELL 0.71073   7.8924  12.8239  14.3783  90.000  96.734  90.000
ZERR    4.00   0.0007   0.0011   0.0012   0.000   0.030   0.000
LATT 1
SYMM 0.5-X, 0.5+Y, 0.5-Z
SFAC C  H  O  F  S  Cl
UNIT 52 20 4 20 4 8
L.S. 10
ACTA 50
BOND $H
FMAP 2
PLAN 5
SIZE 0.27 0.14 0.04
TEMP 23
WGHT    0.053200    0.171300
FVAR       0.40442
MOLE 1
S2    5    1.032166    0.518613    0.372881    11.00000    0.04728    0.06172 =
         0.06493   -0.00822    0.00218   -0.00264
CL22  6    0.654877    0.498317    0.426014    11.00000    0.06250    0.09675 =
         0.05733    0.00756    0.01863   -0.00638
CL24  6    0.396756    0.594814    0.076583    11.00000    0.11756    0.11255 =
         0.08586   -0.01489   -0.04124    0.04127
C21   1    0.849852    0.538534    0.288173    11.00000    0.05012    0.04677 =
         0.04811   -0.00057    0.00971   -0.00171
C22   1    0.685293    0.530969    0.312365    11.00000    0.04847    0.04957 =
         0.05102   -0.00228    0.00756   -0.00036
O2    3    1.182057    0.549778    0.326354    11.00000    0.04554    0.07212 =
         0.10961   -0.00863    0.01742   -0.00728
C11   1    1.061888    0.333185    0.279513    11.00000    0.05149    0.04622 =
         0.06580    0.00148   -0.00374   -0.00032
C26   1    0.873168    0.565158    0.197964    11.00000    0.06643    0.06021 =
         0.06087    0.00217    0.01920   -0.00240
AFIX  43
H26   2    0.982824    0.571990    0.181080    11.00000   -1.20000
AFIX   0
F12   4    0.769833    0.315085    0.231146    11.00000    0.05418    0.07238 =
         0.15195   -0.01439   -0.01925   -0.00222
C23   1    0.545277    0.547413    0.248388    11.00000    0.05050    0.05592 =
         0.06764   -0.00624    0.00551    0.00489
AFIX  43
H23   2    0.435443    0.541824    0.265276    11.00000   -1.20000
AFIX   0
F13   4    0.828292    0.255227    0.059416    11.00000    0.19754    0.08616 =
         0.10980   -0.01578   -0.08159    0.01487
F16   4    1.358425    0.336676    0.320457    11.00000    0.05335    0.08930 =
         0.16230   -0.02396   -0.02006    0.00397
C24   1    0.572288    0.572411    0.158534    11.00000    0.07583    0.05608 =
         0.06080   -0.00606   -0.01094    0.01393
C25   1    0.732726    0.581803    0.132200    11.00000    0.10273    0.06316 =
         0.05024    0.00469    0.01189    0.00517
AFIX  43
H25   2    0.747374    0.599164    0.070852    11.00000   -1.20000
AFIX   0
C12   1    0.931988    0.308802    0.210865    11.00000    0.05815    0.04463 =
         0.08428    0.00264   -0.01487    0.00153
C1    1    1.030603    0.374752    0.372163    11.00000    0.06544    0.06494 =
         0.06104    0.00779   -0.00341    0.00563
AFIX  23
H1A   2    1.117993    0.349077    0.419710    11.00000   -1.20000
H1B   2    0.921032    0.349983    0.387373    11.00000   -1.20000
AFIX   0
C16   1    1.225843    0.320567    0.256106    11.00000    0.06512    0.05248 =
         0.09253   -0.00288    0.00373    0.00088
C13   1    0.961546    0.277683    0.122634    11.00000    0.12127    0.05257 =
         0.07075   -0.00237   -0.02884    0.00867
C14   1    1.126215    0.267794    0.103425    11.00000    0.15712    0.05612 =
         0.07382   -0.00121    0.03408    0.00226
F15   4    1.418559    0.277995    0.148619    11.00000    0.12606    0.09651 =
         0.22712   -0.02576    0.10551   -0.01449
F14   4    1.154790    0.236431    0.017311    11.00000    0.29260    0.09498 =
         0.09058   -0.01047    0.06945   -0.00737
C15   1    1.257751    0.288927    0.169236    11.00000    0.08589    0.05547 =
         0.13298   -0.00196    0.04374   -0.00071
HKLF 4


REM  ccn52 in P2(1)/n
REM R1 =  0.0519 for    1895 Fo > 4sig(Fo)  and  0.1099 for all    3507 data
REM    199 parameters refined using      0 restraints

END

WGHT      0.0532      0.1713

REM Highest difference peak  0.243,  deepest hole -0.268,  1-sigma level  0.047
Q1    1   0.4901  0.6181  0.0601  11.00000  0.05    0.24
Q2    1   1.3102  0.2891  0.1049  11.00000  0.05    0.21
Q3    1   1.0092  0.2320 -0.0058  11.00000  0.05    0.20
Q4    1   1.1924  0.5611  0.2742  11.00000  0.05    0.20
Q5    1   1.0358  0.5601  0.3190  11.00000  0.05    0.20
;
_shelx_res_checksum              92724
####################################################################### 
# 
# This file contains crystal structure data downloaded from the 
# Cambridge Structural Database (CSD) hosted by the Cambridge 
# Crystallographic Data Centre (CCDC).
# 
# Full information about CCDC data access policies and citation 
# guidelines are available at http://www.ccdc.cam.ac.uk/access/V1 
# 
# Audit and citation data items may have been added by the CCDC. 
# Please retain this information to preserve the provenance of 
# this file and to allow appropriate attribution of the data. 
# 
#######################################################################

data_as7
_database_code_depnum_ccdc_archive 'CCDC 2475120'
loop_
_audit_author_name
_audit_author_address
'Cosimo Cardellicchio'
;CNR ICCOM
Italy
;
_audit_update_record             
;
2025-07-23 deposited with the CCDC.	2025-10-01 downloaded from the CCDC.
;

_audit_creation_method           SHELXL-2016/6
_shelx_SHELXL_version_number     2016/6
_chemical_name_systematic        
;
4-bromophenyl 2-methoxybenzyl sulfoxide
;
_chemical_name_common            ?
_chemical_melting_point          ?
_chemical_formula_moiety         'C14 H13 Br O2 S'
_chemical_formula_sum            'C14 H13 Br O2 S'
_chemical_formula_weight         325.21

loop_
_atom_type_symbol
_atom_type_description
_atom_type_scat_dispersion_real
_atom_type_scat_dispersion_imag
_atom_type_scat_source
C C 0.0033 0.0016 'International Tables Vol C Tables 4.2.6.8 and 6.1.1.4'
H H 0.0000 0.0000 'International Tables Vol C Tables 4.2.6.8 and 6.1.1.4'
O O 0.0106 0.0060 'International Tables Vol C Tables 4.2.6.8 and 6.1.1.4'
S S 0.1246 0.1234 'International Tables Vol C Tables 4.2.6.8 and 6.1.1.4'
Br Br -0.2901 2.4595 'International Tables Vol C Tables 4.2.6.8 and 6.1.1.4'

_space_group_crystal_system      triclinic
_space_group_IT_number           2
_space_group_name_H-M_alt        'P -1'
_space_group_name_Hall           '-P 1'

_shelx_space_group_comment       
;
The symmetry employed for this shelxl refinement is uniquely defined
by the following loop, which should always be used as a source of
symmetry information in preference to the above space-group names.
They are only intended as comments.
;

loop_
_space_group_symop_operation_xyz
'x, y, z'
'-x, -y, -z'

_cell_length_a                   7.3042(5)
_cell_length_b                   7.6512(5)
_cell_length_c                   12.3586(8)
_cell_angle_alpha                96.1680(10)
_cell_angle_beta                 96.3410(10)
_cell_angle_gamma                95.4610(10)
_cell_volume                     678.46(8)
_cell_formula_units_Z            2
_cell_measurement_temperature    296(2)
_cell_measurement_reflns_used    3359
_cell_measurement_theta_min      2.67
_cell_measurement_theta_max      28.08

_exptl_crystal_description       prism
_exptl_crystal_colour            colourless
_exptl_crystal_density_meas      ?
_exptl_crystal_density_method    ?
_exptl_crystal_density_diffrn    1.592
_exptl_crystal_F_000             328
_exptl_transmission_factor_min   ?
_exptl_transmission_factor_max   ?
_exptl_crystal_size_max          0.550
_exptl_crystal_size_mid          0.320
_exptl_crystal_size_min          0.200
_exptl_absorpt_coefficient_mu    3.174
_shelx_estimated_absorpt_T_min   0.274
_shelx_estimated_absorpt_T_max   0.569
_exptl_absorpt_correction_type   multi-scan
_exptl_absorpt_correction_T_min  0.66
_exptl_absorpt_correction_T_max  1
_exptl_absorpt_process_details   'SADABS, 2.05'
_exptl_absorpt_special_details   ?
_diffrn_ambient_temperature      296(2)
_diffrn_radiation_wavelength     0.71073
_diffrn_radiation_type           MoK\a
_diffrn_source                   'sealed X-ray tube'
_diffrn_measurement_device_type  'Bruker SMART-APEX diffractometer'
_diffrn_measurement_method       '\f and \w scans'
_diffrn_detector_area_resol_mean 8.13
_diffrn_reflns_number            5399
_diffrn_reflns_av_unetI/netI     0.0271
_diffrn_reflns_av_R_equivalents  0.0169
_diffrn_reflns_limit_h_min       -9
_diffrn_reflns_limit_h_max       9
_diffrn_reflns_limit_k_min       -10
_diffrn_reflns_limit_k_max       10
_diffrn_reflns_limit_l_min       -15
_diffrn_reflns_limit_l_max       15
_diffrn_reflns_theta_min         2.693
_diffrn_reflns_theta_max         28.660
_diffrn_reflns_theta_full        25.000
_diffrn_measured_fraction_theta_max 0.890
_diffrn_measured_fraction_theta_full 0.994
_diffrn_reflns_Laue_measured_fraction_max 0.890
_diffrn_reflns_Laue_measured_fraction_full 0.994
_diffrn_reflns_point_group_measured_fraction_max 0.890
_diffrn_reflns_point_group_measured_fraction_full 0.994
_reflns_number_total             3118
_reflns_number_gt                2620
_reflns_threshold_expression     'I > 2\s(I)'
_reflns_Friedel_coverage         0.000
_reflns_Friedel_fraction_max     .
_reflns_Friedel_fraction_full    .

_reflns_special_details          
;
 Reflections were merged by SHELXL according to the crystal
 class for the calculation of statistics and refinement.

 _reflns_Friedel_fraction is defined as the number of unique
 Friedel pairs measured divided by the number that would be
 possible theoretically, ignoring centric projections and
 systematic absences.
;

_computing_data_collection       'SMART 5.6 (Bruker)'
_computing_cell_refinement       'SAINT 5.0 (Bruker)'
_computing_data_reduction        'SAINT 5.0 (Bruker)'
_computing_structure_solution    'SHELXTL-NT 6.1 (Bruker)'
_computing_structure_refinement  'SHELXL-2016/6 (Sheldrick, 2016)'
_computing_molecular_graphics    ?
_computing_publication_material  ?
_refine_special_details          ?
_refine_ls_structure_factor_coef Fsqd
_refine_ls_matrix_type           full
_refine_ls_weighting_scheme      calc
_refine_ls_weighting_details     
'w=1/[\s^2^(Fo^2^)+(0.0540P)^2^+0.0894P] where P=(Fo^2^+2Fc^2^)/3'
_atom_sites_solution_primary     direct
_atom_sites_solution_secondary   direct
_atom_sites_solution_hydrogens   geom
_refine_ls_hydrogen_treatment    constr
_refine_ls_extinction_method     none
_refine_ls_extinction_coef       .
_refine_ls_number_reflns         3118
_refine_ls_number_parameters     164
_refine_ls_number_restraints     0
_refine_ls_R_factor_all          0.0401
_refine_ls_R_factor_gt           0.0332
_refine_ls_wR_factor_ref         0.0920
_refine_ls_wR_factor_gt          0.0886
_refine_ls_goodness_of_fit_ref   1.069
_refine_ls_restrained_S_all      1.069
_refine_ls_shift/su_max          0.000
_refine_ls_shift/su_mean         0.000

loop_
_atom_site_label
_atom_site_type_symbol
_atom_site_fract_x
_atom_site_fract_y
_atom_site_fract_z
_atom_site_U_iso_or_equiv
_atom_site_adp_type
_atom_site_occupancy
_atom_site_site_symmetry_order
_atom_site_calc_flag
_atom_site_refinement_flags_posn
_atom_site_refinement_flags_adp
_atom_site_refinement_flags_occupancy
_atom_site_disorder_assembly
_atom_site_disorder_group
C1 C 0.8914(3) 0.8220(3) 0.22408(18) 0.0462(5) Uani 1 1 d . . . . .
H1A H 0.774397 0.863171 0.198725 0.055 Uiso 1 1 calc R U . . .
H1B H 0.950729 0.903871 0.286175 0.055 Uiso 1 1 calc R U . . .
O2 O 1.0317(2) 0.5550(3) 0.31392(15) 0.0606(4) Uani 1 1 d . . . . .
S2 S 0.84894(7) 0.60092(7) 0.26664(4) 0.04164(14) Uani 1 1 d . . . . .
C11 C 1.0127(3) 0.8173(3) 0.13410(17) 0.0409(4) Uani 1 1 d . . . . .
C16 C 1.1998(3) 0.8795(3) 0.1547(2) 0.0497(5) Uani 1 1 d . . . . .
H16 H 1.250319 0.925039 0.225660 0.060 Uiso 1 1 calc R U . . .
C15 C 1.3117(3) 0.8748(3) 0.0719(2) 0.0586(6) Uani 1 1 d . . . . .
H15 H 1.436701 0.916742 0.086914 0.070 Uiso 1 1 calc R U . . .
C14 C 1.2378(4) 0.8081(3) -0.0326(2) 0.0574(6) Uani 1 1 d . . . . .
H14 H 1.313302 0.805856 -0.088463 0.069 Uiso 1 1 calc R U . . .
C13 C 1.0518(3) 0.7438(3) -0.05656(19) 0.0492(5) Uani 1 1 d . . . . .
H13 H 1.002924 0.698124 -0.127772 0.059 Uiso 1 1 calc R U . . .
C12 C 0.9398(3) 0.7486(3) 0.02716(17) 0.0414(4) Uani 1 1 d . . . . .
O12 O 0.7553(2) 0.6881(2) 0.01337(13) 0.0523(4) Uani 1 1 d . . . . .
C17 C 0.6777(4) 0.6071(4) -0.0929(2) 0.0630(6) Uani 1 1 d . . . . .
H17A H 0.686264 0.692023 -0.144410 0.094 Uiso 1 1 calc R U . . .
H17B H 0.549980 0.565100 -0.091509 0.094 Uiso 1 1 calc R U . . .
H17C H 0.744504 0.509528 -0.114406 0.094 Uiso 1 1 calc R U . . .
C21 C 0.7230(3) 0.6671(3) 0.37789(17) 0.0394(4) Uani 1 1 d . . . . .
C22 C 0.8092(3) 0.6906(3) 0.48444(19) 0.0505(5) Uani 1 1 d . . . . .
H22 H 0.934043 0.675749 0.498891 0.061 Uiso 1 1 calc R U . . .
C23 C 0.7077(3) 0.7364(4) 0.56979(19) 0.0540(6) Uani 1 1 d . . . . .
H23 H 0.763592 0.752585 0.642025 0.065 Uiso 1 1 calc R U . . .
Br24 Br 0.38056(4) 0.81848(3) 0.66116(2) 0.06281(12) Uani 1 1 d . . . . .
C24 C 0.5225(3) 0.7576(3) 0.54574(17) 0.0429(4) Uani 1 1 d . . . . .
C25 C 0.4349(3) 0.7302(3) 0.4393(2) 0.0499(5) Uani 1 1 d . . . . .
H25 H 0.309592 0.743069 0.424729 0.060 Uiso 1 1 calc R U . . .
C26 C 0.5365(3) 0.6837(3) 0.35552(18) 0.0478(5) Uani 1 1 d . . . . .
H26 H 0.479361 0.663301 0.283569 0.057 Uiso 1 1 calc R U . . .

loop_
_atom_site_aniso_label
_atom_site_aniso_U_11
_atom_site_aniso_U_22
_atom_site_aniso_U_33
_atom_site_aniso_U_23
_atom_site_aniso_U_13
_atom_site_aniso_U_12
C1 0.0515(12) 0.0429(11) 0.0458(12) 0.0014(9) 0.0147(9) 0.0079(9)
O2 0.0530(9) 0.0756(12) 0.0611(10) 0.0182(9) 0.0149(8) 0.0274(8)
S2 0.0439(3) 0.0432(3) 0.0392(3) 0.0026(2) 0.0103(2) 0.0085(2)
C11 0.0454(11) 0.0358(9) 0.0441(11) 0.0059(8) 0.0114(9) 0.0090(8)
C16 0.0495(12) 0.0465(11) 0.0530(13) 0.0073(10) 0.0056(10) 0.0038(9)
C15 0.0437(12) 0.0595(14) 0.0759(18) 0.0178(13) 0.0163(12) 0.0016(10)
C14 0.0576(14) 0.0607(14) 0.0639(16) 0.0200(12) 0.0309(12) 0.0156(11)
C13 0.0606(14) 0.0486(12) 0.0429(11) 0.0088(9) 0.0163(10) 0.0144(10)
C12 0.0427(10) 0.0397(10) 0.0447(11) 0.0081(8) 0.0103(8) 0.0108(8)
O12 0.0448(8) 0.0634(10) 0.0477(9) 0.0034(7) 0.0061(7) 0.0029(7)
C17 0.0591(15) 0.0703(16) 0.0555(15) 0.0015(12) -0.0044(12) 0.0062(12)
C21 0.0403(10) 0.0395(10) 0.0392(10) 0.0044(8) 0.0084(8) 0.0042(8)
C22 0.0404(11) 0.0693(15) 0.0420(12) 0.0047(10) 0.0023(9) 0.0113(10)
C23 0.0548(13) 0.0688(15) 0.0380(11) 0.0016(10) 0.0047(10) 0.0103(11)
Br24 0.0748(2) 0.05791(17) 0.06008(19) -0.00097(12) 0.03412(14) 0.00833(12)
C24 0.0498(11) 0.0385(10) 0.0421(11) 0.0035(8) 0.0158(9) 0.0030(8)
C25 0.0379(11) 0.0591(13) 0.0536(13) 0.0051(10) 0.0088(9) 0.0073(9)
C26 0.0414(11) 0.0611(13) 0.0392(11) 0.0012(10) 0.0017(9) 0.0064(9)

_geom_special_details            
;
 All esds (except the esd in the dihedral angle between two l.s. planes)
 are estimated using the full covariance matrix.  The cell esds are taken
 into account individually in the estimation of esds in distances, angles
 and torsion angles; correlations between esds in cell parameters are only
 used when they are defined by crystal symmetry.  An approximate (isotropic)
 treatment of cell esds is used for estimating esds involving l.s. planes.
;

loop_
_geom_bond_atom_site_label_1
_geom_bond_atom_site_label_2
_geom_bond_distance
_geom_bond_site_symmetry_2
_geom_bond_publ_flag
C1 C11 1.496(3) . ?
C1 S2 1.833(2) . ?
C1 H1A 0.9700 . ?
C1 H1B 0.9700 . ?
O2 S2 1.4862(17) . ?
S2 C21 1.792(2) . ?
C11 C16 1.390(3) . ?
C11 C12 1.396(3) . ?
C16 C15 1.379(4) . ?
C16 H16 0.9300 . ?
C15 C14 1.368(4) . ?
C15 H15 0.9300 . ?
C14 C13 1.389(3) . ?
C14 H14 0.9300 . ?
C13 C12 1.387(3) . ?
C13 H13 0.9300 . ?
C12 O12 1.369(3) . ?
O12 C17 1.423(3) . ?
C17 H17A 0.9600 . ?
C17 H17B 0.9600 . ?
C17 H17C 0.9600 . ?
C21 C26 1.380(3) . ?
C21 C22 1.381(3) . ?
C22 C23 1.388(3) . ?
C22 H22 0.9300 . ?
C23 C24 1.382(3) . ?
C23 H23 0.9300 . ?
Br24 C24 1.898(2) . ?
C24 C25 1.382(3) . ?
C25 C26 1.375(3) . ?
C25 H25 0.9300 . ?
C26 H26 0.9300 . ?

loop_
_geom_angle_atom_site_label_1
_geom_angle_atom_site_label_2
_geom_angle_atom_site_label_3
_geom_angle
_geom_angle_site_symmetry_1
_geom_angle_site_symmetry_3
_geom_angle_publ_flag
C11 C1 S2 110.18(14) . . ?
C11 C1 H1A 109.6 . . ?
S2 C1 H1A 109.6 . . ?
C11 C1 H1B 109.6 . . ?
S2 C1 H1B 109.6 . . ?
H1A C1 H1B 108.1 . . ?
O2 S2 C21 107.96(10) . . ?
O2 S2 C1 106.22(11) . . ?
C21 S2 C1 95.94(9) . . ?
C16 C11 C12 118.5(2) . . ?
C16 C11 C1 121.1(2) . . ?
C12 C11 C1 120.39(19) . . ?
C15 C16 C11 121.2(2) . . ?
C15 C16 H16 119.4 . . ?
C11 C16 H16 119.4 . . ?
C14 C15 C16 119.6(2) . . ?
C14 C15 H15 120.2 . . ?
C16 C15 H15 120.2 . . ?
C15 C14 C13 121.1(2) . . ?
C15 C14 H14 119.5 . . ?
C13 C14 H14 119.5 . . ?
C12 C13 C14 119.1(2) . . ?
C12 C13 H13 120.4 . . ?
C14 C13 H13 120.4 . . ?
O12 C12 C13 124.2(2) . . ?
O12 C12 C11 115.16(18) . . ?
C13 C12 C11 120.6(2) . . ?
C12 O12 C17 117.12(19) . . ?
O12 C17 H17A 109.5 . . ?
O12 C17 H17B 109.5 . . ?
H17A C17 H17B 109.5 . . ?
O12 C17 H17C 109.5 . . ?
H17A C17 H17C 109.5 . . ?
H17B C17 H17C 109.5 . . ?
C26 C21 C22 120.9(2) . . ?
C26 C21 S2 118.73(16) . . ?
C22 C21 S2 120.27(16) . . ?
C21 C22 C23 119.4(2) . . ?
C21 C22 H22 120.3 . . ?
C23 C22 H22 120.3 . . ?
C24 C23 C22 119.0(2) . . ?
C24 C23 H23 120.5 . . ?
C22 C23 H23 120.5 . . ?
C23 C24 C25 121.7(2) . . ?
C23 C24 Br24 119.70(16) . . ?
C25 C24 Br24 118.56(16) . . ?
C26 C25 C24 118.8(2) . . ?
C26 C25 H25 120.6 . . ?
C24 C25 H25 120.6 . . ?
C25 C26 C21 120.2(2) . . ?
C25 C26 H26 119.9 . . ?
C21 C26 H26 119.9 . . ?

_refine_diff_density_max         0.728
_refine_diff_density_min         -0.368
_refine_diff_density_rms         0.064

_shelx_res_file                  
;
TITL as7 in P-1
    shelx.res
    created by SHELXL-2016/6 at 11:38:24 on 04-Oct-2021
CELL 0.71073   7.3042    7.6512   12.3586    96.168    96.341    95.461
ZERR    2.00   0.0005    0.0005    0.0008     0.001     0.001     0.001
LATT 1
SFAC C  H  O  S  Br
UNIT 28 26 4 2 2
L.S. 10
ACTA 50
BOND $H
FMAP 2
PLAN 5
SIZE 0.55 0.32 0.20
TEMP 23
WGHT    0.054000    0.089400
FVAR       0.75204
MOLE 1
C1    1    0.891374    0.821981    0.224082    11.00000    0.05154    0.04290 =
         0.04579    0.00142    0.01467    0.00793
AFIX  23
H1A   2    0.774397    0.863171    0.198725    11.00000   -1.20000
H1B   2    0.950729    0.903871    0.286175    11.00000   -1.20000
AFIX   0
O2    3    1.031735    0.555001    0.313921    11.00000    0.05301    0.07559 =
         0.06107    0.01819    0.01490    0.02740
S2    4    0.848941    0.600923    0.266637    11.00000    0.04394    0.04323 =
         0.03917    0.00259    0.01031    0.00852
C11   1    1.012664    0.817252    0.134105    11.00000    0.04537    0.03577 =
         0.04413    0.00586    0.01142    0.00897
C16   1    1.199757    0.879465    0.154720    11.00000    0.04954    0.04648 =
         0.05295    0.00735    0.00556    0.00380
AFIX  43
H16   2    1.250319    0.925039    0.225660    11.00000   -1.20000
AFIX   0
C15   1    1.311713    0.874812    0.071864    11.00000    0.04374    0.05951 =
         0.07593    0.01782    0.01625    0.00163
AFIX  43
H15   2    1.436701    0.916742    0.086914    11.00000   -1.20000
AFIX   0
C14   1    1.237782    0.808146   -0.032583    11.00000    0.05762    0.06068 =
         0.06386    0.02000    0.03088    0.01559
AFIX  43
H14   2    1.313302    0.805856   -0.088463    11.00000   -1.20000
AFIX   0
C13   1    1.051789    0.743818   -0.056560    11.00000    0.06062    0.04864 =
         0.04286    0.00883    0.01626    0.01437
AFIX  43
H13   2    1.002924    0.698124   -0.127772    11.00000   -1.20000
AFIX   0
C12   1    0.939838    0.748633    0.027156    11.00000    0.04275    0.03968 =
         0.04470    0.00813    0.01030    0.01083
O12   3    0.755330    0.688142    0.013369    11.00000    0.04478    0.06340 =
         0.04769    0.00343    0.00614    0.00288
C17   1    0.677710    0.607111   -0.092875    11.00000    0.05905    0.07034 =
         0.05548    0.00154   -0.00443    0.00624
AFIX 137
H17A  2    0.686264    0.692023   -0.144410    11.00000   -1.50000
H17B  2    0.549980    0.565100   -0.091509    11.00000   -1.50000
H17C  2    0.744504    0.509528   -0.114406    11.00000   -1.50000
AFIX   0
C21   1    0.722982    0.667145    0.377886    11.00000    0.04033    0.03949 =
         0.03920    0.00443    0.00839    0.00422
C22   1    0.809155    0.690559    0.484440    11.00000    0.04035    0.06931 =
         0.04199    0.00467    0.00234    0.01133
AFIX  43
H22   2    0.934043    0.675749    0.498891    11.00000   -1.20000
AFIX   0
C23   1    0.707724    0.736395    0.569793    11.00000    0.05478    0.06880 =
         0.03796    0.00160    0.00472    0.01029
AFIX  43
H23   2    0.763592    0.752585    0.642025    11.00000   -1.20000
AFIX   0
BR24  5    0.380565    0.818482    0.661156    11.00000    0.07477    0.05791 =
         0.06008   -0.00097    0.03412    0.00833
C24   1    0.522479    0.757581    0.545742    11.00000    0.04983    0.03846 =
         0.04205    0.00349    0.01581    0.00297
C25   1    0.434936    0.730225    0.439348    11.00000    0.03790    0.05911 =
         0.05358    0.00514    0.00881    0.00726
AFIX  43
H25   2    0.309592    0.743069    0.424729    11.00000   -1.20000
AFIX   0
C26   1    0.536486    0.683684    0.355517    11.00000    0.04145    0.06113 =
         0.03919    0.00121    0.00166    0.00640
AFIX  43
H26   2    0.479361    0.663301    0.283569    11.00000   -1.20000

AFIX   0
HKLF 4


REM  as7 in P-1
REM R1 =  0.0332 for    2620 Fo > 4sig(Fo)  and  0.0401 for all    3118 data
REM    164 parameters refined using      0 restraints

END

WGHT      0.0540      0.0894

REM Highest difference peak  0.728,  deepest hole -0.368,  1-sigma level  0.064
Q1    1   0.3199  0.8213  0.6011  11.00000  0.05    0.73
Q2    1   0.3565  0.7936  0.7163  11.00000  0.05    0.40
Q3    1   0.3887  0.8199  0.6871  11.00000  0.05    0.38
Q4    1   0.4691  0.7634  0.4813  11.00000  0.05    0.37
Q5    1   0.4259  0.7995  0.6655  11.00000  0.05    0.34
;
_shelx_res_checksum              75239
####################################################################### 
# 
# This file contains crystal structure data downloaded from the 
# Cambridge Structural Database (CSD) hosted by the Cambridge 
# Crystallographic Data Centre (CCDC).
# 
# Full information about CCDC data access policies and citation 
# guidelines are available at http://www.ccdc.cam.ac.uk/access/V1 
# 
# Audit and citation data items may have been added by the CCDC. 
# Please retain this information to preserve the provenance of 
# this file and to allow appropriate attribution of the data. 
# 
#######################################################################

data_shelx_CCDC2
_database_code_depnum_ccdc_archive 'CCDC 2475119'
loop_
_audit_author_name
_audit_author_address
'Cosimo Cardellicchio'
;CNR ICCOM
Italy
;
_audit_update_record             
;
2025-07-23 deposited with the CCDC.	2025-10-01 downloaded from the CCDC.
;

_audit_creation_method           SHELXL-2019/3
_shelx_SHELXL_version_number     2019/3
_chemical_name_systematic        ?
_chemical_name_common            ?
_chemical_melting_point          ?
_chemical_formula_moiety         ?
_chemical_formula_sum            'C11 H5 F5 O S2'
_chemical_formula_weight         312.27

loop_
_atom_type_symbol
_atom_type_description
_atom_type_scat_dispersion_real
_atom_type_scat_dispersion_imag
_atom_type_scat_source
C C 0.0181 0.0091 'International Tables Vol C Tables 4.2.6.8 and 6.1.1.4'
H H 0.0000 0.0000 'International Tables Vol C Tables 4.2.6.8 and 6.1.1.4'
F F 0.0727 0.0534 'International Tables Vol C Tables 4.2.6.8 and 6.1.1.4'
O O 0.0492 0.0322 'International Tables Vol C Tables 4.2.6.8 and 6.1.1.4'
S S 0.3331 0.5567 'International Tables Vol C Tables 4.2.6.8 and 6.1.1.4'

_space_group_crystal_system      monoclinic
_space_group_IT_number           14
_space_group_name_H-M_alt        'P 21/c'
_space_group_name_Hall           '-P 2ybc'

_shelx_space_group_comment       
;
The symmetry employed for this shelxl refinement is uniquely defined
by the following loop, which should always be used as a source of
symmetry information in preference to the above space-group names.
They are only intended as comments.
;

loop_
_space_group_symop_operation_xyz
'x, y, z'
'-x, y+1/2, -z+1/2'
'-x, -y, -z'
'x, -y-1/2, z-1/2'

_cell_length_a                   8.5319(3)
_cell_length_b                   5.3467(2)
_cell_length_c                   25.5242(8)
_cell_angle_alpha                90
_cell_angle_beta                 97.512(2)
_cell_angle_gamma                90
_cell_volume                     1154.36(7)
_cell_formula_units_Z            4
_cell_measurement_temperature    219(2)
_cell_measurement_reflns_used    6013
_cell_measurement_theta_min      3.4932
_cell_measurement_theta_max      64.9812

_exptl_crystal_description       plate
_exptl_crystal_colour            'clear light colourless'
_exptl_crystal_density_meas      ?
_exptl_crystal_density_method    'not measured'
_exptl_crystal_density_diffrn    1.797
_exptl_crystal_F_000             624
_exptl_transmission_factor_min   ?
_exptl_transmission_factor_max   ?
_exptl_crystal_size_max          0.020
_exptl_crystal_size_mid          0.020
_exptl_crystal_size_min          0.010
_exptl_absorpt_coefficient_mu    4.756
_shelx_estimated_absorpt_T_min   0.911
_shelx_estimated_absorpt_T_max   0.954
_exptl_absorpt_correction_type   Multi-Scan
_exptl_absorpt_process_details   
;
Krause, L., Herbst-Irmer, R., Sheldrick, G. M., Stalke, D. (2015).
"Comparison of silver and molybdenum microfocus X-ray sources for
single-crystal structure determination"
J. Appl. Cryst. 48, 3-10.
doi:10.1107/S1600576714022985
;
_exptl_absorpt_correction_T_min  0.5263
_exptl_absorpt_correction_T_max  0.7526
_exptl_absorpt_special_details   
;
SADABS-2016/2 - Bruker AXS area detector scaling and absorption correction 
 --------------------------------------------------------------------------

 Reference: Krause, L., Herbst-Irmer, R., Sheldrick G.M. & Stalke D.,
 J. Appl. Cryst. 48 (2015) 3-10.

 Equivalent reflections defined by point group 2/m    for scaling

 Equivalent reflections defined by point group 2/m    for error model

 Reading file cu_Cardellicchio_CCN69_0m.raw

 Mean and maximum errors in direction cosine check function =   0.000   0.006
 The mean error should not exceed 0.005, and is usually caused by matrix
 changes during data processing.

 Approximate wavelength, cell and maximum 2-theta (from cosines etc.):
 1.54183    8.533    5.348   25.524   90.013   97.516   89.998  130.21

 Scan  2-theta  high res  %[I>3sig(I)]
   1   107.57    0.8501      42.46
   2   107.57    0.8501      47.35
   3    92.57    0.8501      54.83
   4   107.57    0.8501      36.52
   5   -18.14    1.2598      66.39
   6   -48.14    1.0085      52.52
   7   -18.14    1.2749      64.98
   8    77.57    0.8569      45.98
   9   107.57    0.8503      33.15
  10   -33.14    1.1299      55.41
  11   107.57    0.8501      41.50
  12   -48.14    1.0056      57.07
  13   107.57    0.8502      47.75
  14    77.57    0.8569      51.29
  15   107.57    0.8505      39.17
  16    77.57    0.8582      49.52
  17   107.57    0.8503      30.17
  18    92.57    0.8501      31.04
  19   107.57    0.8503      41.93
  20   107.57    0.8502      46.28
  21   107.57    0.8501      39.55
  22    92.57    0.8522      42.66
  23    77.57    0.8550      41.56
  24    77.57    0.8587      32.96
  25   -48.14    1.0070      52.17
  26   107.57    0.8502      43.72

 ==============================================================================

 PART 1 - Refinement of parameters to model systematic errors

 Thresholds should now be specified for excluding reflections from the
 parameter refinement; these reflections may still be corrected and included
 in the final output .hkl file

   36423 Reflections of which   2208 unique;    8.74 data per frame

 Redundancy:          1     2     3     4     5     6     7     8     9+
 Number of groups:     2     2     9    38    19    38   102    59  1939

 Mean(I/sigma):  -inf    0     1     2     3     5    10    15    20   +inf
 Number of groups:   211   594   237   177   262   344   154    66   163


 Settings for parameter refinement:

 Maximum resolution =  0.1000 A
 (Intensity/sigma) threshold = 1.500
 Restraint esd for equal adjacent scale factors =  0.0050
 Maximum odd and even orders for spherical harmonics =   3   6

   21802 Reflections employed for parameter determination
 Effective data to parameter ratio =    4.77

 wR2(int) =  0.1559 (selected reflections only, before parameter refinement)

 Cycle  wR2(incid)  wR2(diffr)  Mean wt.
    1     0.1189      0.1098     0.7231
    2     0.1041      0.1027     0.7377
    3     0.1022      0.1020     0.7377
    4     0.1022      0.1021     0.7367
    5     0.1021      0.1021     0.7363
    6     0.1013      0.1014     0.7372
    7     0.1004      0.1005     0.7385
    8     0.1001      0.1002     0.7389
    9     0.1001      0.1002     0.7390
   10     0.1000      0.1001     0.7391
   11     0.0998      0.0999     0.7394
   12     0.0996      0.0997     0.7398
   13     0.0994      0.0995     0.7401
   14     0.0993      0.0995     0.7402
   15     0.0993      0.0994     0.7402
   16     0.0992      0.0993     0.7403
   17     0.0991      0.0992     0.7403
   18     0.0990      0.0992     0.7403
   19     0.0989      0.0991     0.7403
   20     0.0989      0.0990     0.7403
   21     0.0988      0.0990     0.7403
   22     0.0988      0.0989     0.7402
   23     0.0987      0.0989     0.7401
   24     0.0987      0.0988     0.7401
   25     0.0987      0.0988     0.7400
   26     0.0986      0.0988     0.7400
   27     0.0986      0.0987     0.7400
   28     0.0986      0.0987     0.7399
   29     0.0986      0.0987     0.7399
   30     0.0986      0.0987     0.7399
   31     0.0985      0.0987     0.7399
   32     0.0985      0.0987     0.7398
   33     0.0985      0.0986     0.7398
   34     0.0985      0.0986     0.7398
   35     0.0985      0.0986     0.7398
   36     0.0985      0.0986     0.7397
   37     0.0985      0.0986     0.7397
   38     0.0985      0.0986     0.7397
   39     0.0985      0.0986     0.7397
   40     0.0984      0.0986     0.7397
   41     0.0985      0.0986     0.7396
   42     0.0984      0.0986     0.7397
   43     0.0984      0.0986     0.7396
   44     0.0984      0.0986     0.7396
   45     0.0984      0.0986     0.7396
   46     0.0984      0.0986     0.7396
   47     0.0984      0.0986     0.7396
   48     0.0984      0.0986     0.7396
   49     0.0984      0.0985     0.7395
   50     0.0984      0.0985     0.7395

 wR2(int) =  0.0985 (selected reflections only, after parameter refinement)

 ==============================================================================

 PART 2 - Reject outliers and establish error model

 Rejected reflections are ignored in the statistics and Postscript plots
 (except the detector diagnostics) and in the output .hkl file
 Before applying rejections there are:

   36423 total and   2208 unique reflections assuming Friedel's law

 Reflections rejected for which |I-<I>|/su >   3.00
 where:  su^2 = sigma(I)^2 + (  0.04000 <I>)^2  (sigma(I) from SAINT)

   35080 total and   2208 unique reflections left after |I-<I>|/su test

 su^2 = [K*sigma(I)]^2 + [g<I>]^2  where sigma(I) is from SAINT


 Error model 5: refine all K and overall g

 Run 2theta R(int) Incid. factors Diffr. factors    K      g   I/s(lim) Total I>2sig(I)
   1 107.6  0.1671  0.724 - 1.039  0.898 - 1.243  1.056  0.0693  14.4    3237    1618
   2 107.6  0.1636  0.516 - 0.748  0.913 - 1.270  1.144  0.0693  14.4     986     530
   3  92.6  0.1074  0.537 - 0.727  0.899 - 1.198  1.076  0.0693  14.4    2658    1631
   4 107.6  0.1980  0.784 - 1.239  0.952 - 1.272  1.055  0.0693  14.4    1003     430
   5 -18.1  0.0614  0.709 - 1.060  0.922 - 1.264  1.130  0.0693  14.4     572     394
   6 -48.1  0.1251  0.975 - 1.149  0.911 - 1.273  1.111  0.0693  14.4     747     429
   7 -18.1  0.0586  0.526 - 0.733  0.915 - 1.272  1.141  0.0693  14.4     542     368
   8  77.6  0.1108  0.710 - 1.003  0.900 - 1.270  1.036  0.0693  14.4    1045     551
   9 107.6  0.2133  0.930 - 1.335  0.935 - 1.273  1.089  0.0693  14.4    1018     392
  10 -33.1  0.1177  0.838 - 1.298  0.928 - 1.240  1.176  0.0693  14.4     627     352
  11 107.6  0.1571  0.706 - 1.272  0.898 - 1.197  0.965  0.0693  14.4    3180    1617
  12 -48.1  0.0894  0.807 - 0.967  0.900 - 1.273  0.994  0.0693  14.4     751     476
  13 107.6  0.1564  0.638 - 0.723  0.898 - 1.272  1.032  0.0693  14.4    1007     563
  14  77.6  0.1063  0.539 - 0.973  0.899 - 1.184  1.055  0.0693  14.4    2705    1596
  15 107.6  0.2360  0.674 - 0.837  0.939 - 1.272  1.150  0.0693  14.4     966     436
  16  77.6  0.1069  0.526 - 0.692  0.898 - 1.273  1.025  0.0693  14.4    1016     572
  17 107.6  0.2416  1.058 - 1.740  0.947 - 1.273  1.118  0.0693  14.4    1033     370
  18  92.6  0.2224  1.086 - 1.501  0.922 - 1.273  1.049  0.0693  14.4     843     340
  19 107.6  0.1899  0.553 - 0.689  0.918 - 1.273  1.110  0.0693  14.4     976     469
  20 107.6  0.1597  0.590 - 0.795  0.898 - 1.273  1.070  0.0693  14.4    1000     524
  21 107.6  0.1708  0.786 - 1.106  0.899 - 1.273  1.038  0.0693  14.4    1023     488
  22  92.6  0.1580  0.700 - 1.007  0.900 - 1.270  1.218  0.0693  14.4     849     400
  23  77.6  0.1466  0.591 - 0.788  0.949 - 1.273  1.103  0.0693  14.4    1017     470
  24  77.6  0.1718  1.049 - 1.553  0.930 - 1.273  1.097  0.0693  14.4    1018     393
  25 -48.1  0.0920  0.683 - 1.401  0.898 - 1.214  1.038  0.0693  14.4    2804    1645
  26 107.6  0.1597  0.670 - 1.435  0.899 - 1.200  0.963  0.0693  14.4    2457    1286

 I/s(lim) is the limiting value of I/sigma(I) for a reflection of infinite
 intensity, and may be used as a criterion for data quality (Diederichs(2010),
 Acta Cryst, D66, 733-740. The above statistics are based on all non-rejected
 data, ignoring reflections without equivalents when estimating R(int) and K.


 ==============================================================================

 PART 3 - Output Postscript diagnostics and corrected data

 Diagnostic plots written to Postscript file cu_Cardellicchio_CCN69.eps

 Reflections not merged
   35080 Corrected reflections written to file cu_Cardellicchio_CCN69_0m.hkl
 Estimated minimum and maximum transmission:  0.5263  0.7526
 The ratio of these values is more reliable than their absolute values!
 Additional spherical absorption correction applied with mu*r =  0.2000
;
_diffrn_ambient_temperature      219(2)
_diffrn_radiation_wavelength     1.54178
_diffrn_radiation_type           CuK\a
_diffrn_source                   'microfocus sealed X-ray tube'
_diffrn_measurement_device_type  'Bruker D8 VENTURE'
_diffrn_measurement_method       '\w and \f scans'
_diffrn_detector_area_resol_mean 7.3910
_diffrn_reflns_number            32745
_diffrn_reflns_av_unetI/netI     0.0377
_diffrn_reflns_av_R_equivalents  0.1274
_diffrn_reflns_limit_h_min       -10
_diffrn_reflns_limit_h_max       10
_diffrn_reflns_limit_k_min       -5
_diffrn_reflns_limit_k_max       6
_diffrn_reflns_limit_l_min       -30
_diffrn_reflns_limit_l_max       30
_diffrn_reflns_theta_min         3.493
_diffrn_reflns_theta_max         65.179
_diffrn_reflns_theta_full        65.179
_diffrn_measured_fraction_theta_max 1.000
_diffrn_measured_fraction_theta_full 1.000
_diffrn_reflns_Laue_measured_fraction_max 1.000
_diffrn_reflns_Laue_measured_fraction_full 1.000
_diffrn_reflns_point_group_measured_fraction_max 1.000
_diffrn_reflns_point_group_measured_fraction_full 1.000
_reflns_number_total             1971
_reflns_number_gt                1554
_reflns_threshold_expression     'I > 2\s(I)'
_reflns_Friedel_coverage         0.000
_reflns_Friedel_fraction_max     .
_reflns_Friedel_fraction_full    .

_reflns_special_details          
;
 Reflections were merged by SHELXL according to the crystal
 class for the calculation of statistics and refinement.

 _reflns_Friedel_fraction is defined as the number of unique
 Friedel pairs measured divided by the number that would be
 possible theoretically, ignoring centric projections and
 systematic absences.
;

_computing_data_collection       ?
_computing_cell_refinement       'SAINT V8.40B (Bruker AXS LLC, 2019)'
_computing_data_reduction        'SAINT V8.40B (Bruker AXS LLC, 2019)'
_computing_structure_solution    'SHELXT 2018/2 (Sheldrick, 2018)'
_computing_structure_refinement  'SHELXL-2019/2 (Sheldrick, 2019)'
_computing_molecular_graphics    ?
_computing_publication_material  ?
_refine_special_details          
;
;
_refine_ls_structure_factor_coef Fsqd
_refine_ls_matrix_type           full
_refine_ls_weighting_scheme      calc
_refine_ls_weighting_details     
'w=1/[\s^2^(Fo^2^)+(0.0587P)^2^+1.8592P] where P=(Fo^2^+2Fc^2^)/3'
_atom_sites_solution_primary     ?
_atom_sites_solution_secondary   ?
_atom_sites_solution_hydrogens   geom
_refine_ls_hydrogen_treatment    constr
_refine_ls_extinction_method     none
_refine_ls_extinction_coef       .
_refine_ls_number_reflns         1971
_refine_ls_number_parameters     172
_refine_ls_number_restraints     0
_refine_ls_R_factor_all          0.0593
_refine_ls_R_factor_gt           0.0434
_refine_ls_wR_factor_ref         0.1186
_refine_ls_wR_factor_gt          0.1081
_refine_ls_goodness_of_fit_ref   1.042
_refine_ls_restrained_S_all      1.042
_refine_ls_shift/su_max          0.001
_refine_ls_shift/su_mean         0.000

loop_
_atom_site_label
_atom_site_type_symbol
_atom_site_fract_x
_atom_site_fract_y
_atom_site_fract_z
_atom_site_U_iso_or_equiv
_atom_site_adp_type
_atom_site_occupancy
_atom_site_site_symmetry_order
_atom_site_calc_flag
_atom_site_refinement_flags_posn
_atom_site_refinement_flags_adp
_atom_site_refinement_flags_occupancy
_atom_site_disorder_assembly
_atom_site_disorder_group
C1 C 0.3601(4) 0.8363(6) 0.54618(13) 0.0241(7) Uani 1 1 d . . . . .
H1A H 0.375842 1.014767 0.553872 0.029 Uiso 1 1 calc R U . . .
H1B H 0.321572 0.819492 0.508462 0.029 Uiso 1 1 calc R U . . .
C2 C 0.2370(4) 0.7364(6) 0.57775(13) 0.0240(7) Uani 1 1 d . . . . .
C3 C 0.1485(4) 0.5272(6) 0.56222(13) 0.0243(7) Uani 1 1 d . . . . .
C4 C 0.0410(4) 0.4258(7) 0.59237(15) 0.0281(8) Uani 1 1 d . . . . .
C5 C 0.0213(4) 0.5328(7) 0.64022(14) 0.0271(8) Uani 1 1 d . . . . .
C6 C 0.1062(4) 0.7439(7) 0.65680(13) 0.0266(8) Uani 1 1 d . . . . .
C7 C 0.2120(4) 0.8414(6) 0.62556(13) 0.0226(7) Uani 1 1 d . . . . .
C8 C 0.5966(4) 0.7418(6) 0.62833(12) 0.0224(7) Uani 1 1 d . . . . .
C9 C 0.6888(4) 0.9446(6) 0.64970(12) 0.0199(7) Uani 1 1 d . . . . .
H9 H 0.733276 1.068654 0.630098 0.024 Uiso 1 1 calc R U . . .
C10 C 0.7038(4) 0.9314(7) 0.70581(15) 0.0321(8) Uani 1 1 d . . . . .
H10 H 0.759096 1.051485 0.727909 0.038 Uiso 1 1 calc R U . . .
C11 C 0.6319(4) 0.7315(7) 0.72466(14) 0.0323(9) Uani 1 1 d . . . . .
H11 H 0.633024 0.697692 0.760846 0.039 Uiso 1 1 calc R U . . .
F3 F 0.1635(2) 0.4157(4) 0.51592(8) 0.0306(5) Uani 1 1 d . . . . .
F4 F -0.0430(2) 0.2210(4) 0.57571(9) 0.0347(5) Uani 1 1 d . . . . .
F5 F -0.0770(2) 0.4290(4) 0.67076(8) 0.0350(5) Uani 1 1 d . . . . .
F6 F 0.0873(2) 0.8518(4) 0.70299(8) 0.0329(5) Uani 1 1 d . . . . .
F7 F 0.2918(2) 1.0503(4) 0.64304(7) 0.0284(5) Uani 1 1 d . . . . .
O1 O 0.5156(3) 0.4004(4) 0.55762(9) 0.0260(5) Uani 1 1 d . . . . .
S1 S 0.55034(10) 0.67453(15) 0.56035(3) 0.0234(2) Uani 1 1 d . . . . .
S2 S 0.53908(11) 0.54801(17) 0.67565(3) 0.0286(3) Uani 1 1 d . . . . .

loop_
_atom_site_aniso_label
_atom_site_aniso_U_11
_atom_site_aniso_U_22
_atom_site_aniso_U_33
_atom_site_aniso_U_23
_atom_site_aniso_U_13
_atom_site_aniso_U_12
C1 0.0346(19) 0.0176(17) 0.0201(16) 0.0024(13) 0.0037(14) -0.0005(14)
C2 0.0243(17) 0.0214(18) 0.0253(17) 0.0027(14) -0.0010(14) 0.0005(14)
C3 0.0298(18) 0.0206(18) 0.0217(17) -0.0007(14) 0.0010(14) 0.0022(14)
C4 0.0274(18) 0.0182(18) 0.037(2) 0.0029(15) -0.0008(15) -0.0032(14)
C5 0.0237(18) 0.0240(19) 0.0343(19) 0.0082(15) 0.0061(14) 0.0013(15)
C6 0.0332(19) 0.0246(19) 0.0223(17) 0.0018(14) 0.0042(14) 0.0079(15)
C7 0.0255(17) 0.0154(17) 0.0257(17) 0.0032(13) -0.0009(13) 0.0000(13)
C8 0.0285(17) 0.0194(17) 0.0196(17) 0.0003(13) 0.0048(13) 0.0031(14)
C9 0.0257(17) 0.0163(16) 0.0180(16) 0.0012(13) 0.0041(13) 0.0024(14)
C10 0.033(2) 0.029(2) 0.032(2) -0.0084(16) -0.0007(16) -0.0007(16)
C11 0.039(2) 0.037(2) 0.0204(17) -0.0016(16) 0.0042(15) 0.0092(17)
F3 0.0357(11) 0.0275(11) 0.0281(11) -0.0055(9) 0.0021(9) -0.0024(9)
F4 0.0318(11) 0.0235(11) 0.0491(13) -0.0015(10) 0.0060(10) -0.0073(9)
F5 0.0318(11) 0.0346(13) 0.0408(12) 0.0078(10) 0.0129(9) -0.0015(9)
F6 0.0347(11) 0.0382(13) 0.0265(11) -0.0016(9) 0.0067(9) 0.0050(9)
F7 0.0347(11) 0.0208(10) 0.0293(10) -0.0050(8) 0.0025(8) -0.0015(9)
O1 0.0386(14) 0.0174(12) 0.0222(12) -0.0025(9) 0.0043(10) -0.0036(10)
S1 0.0319(5) 0.0192(4) 0.0197(4) -0.0004(3) 0.0057(3) -0.0033(3)
S2 0.0365(5) 0.0239(5) 0.0258(5) 0.0026(3) 0.0052(4) -0.0003(4)

_geom_special_details            
;
 All esds (except the esd in the dihedral angle between two l.s. planes)
 are estimated using the full covariance matrix.  The cell esds are taken
 into account individually in the estimation of esds in distances, angles
 and torsion angles; correlations between esds in cell parameters are only
 used when they are defined by crystal symmetry.  An approximate (isotropic)
 treatment of cell esds is used for estimating esds involving l.s. planes.
;

loop_
_geom_bond_atom_site_label_1
_geom_bond_atom_site_label_2
_geom_bond_distance
_geom_bond_site_symmetry_2
_geom_bond_publ_flag
C1 C2 1.503(5) . ?
C1 S1 1.833(3) . ?
C1 H1A 0.9800 . ?
C1 H1B 0.9800 . ?
C2 C3 1.378(5) . ?
C2 C7 1.385(5) . ?
C3 F3 1.345(4) . ?
C3 C4 1.383(5) . ?
C4 F4 1.347(4) . ?
C4 C5 1.379(5) . ?
C5 F5 1.338(4) . ?
C5 C6 1.378(5) . ?
C6 F6 1.341(4) . ?
C6 C7 1.382(5) . ?
C7 F7 1.353(4) . ?
C8 C9 1.407(5) . ?
C8 S2 1.711(3) . ?
C8 S1 1.765(3) . ?
C9 C10 1.423(5) . ?
C9 H9 0.9400 . ?
C10 C11 1.351(5) . ?
C10 H10 0.9400 . ?
C11 S2 1.702(4) . ?
C11 H11 0.9400 . ?
O1 S1 1.495(2) . ?

loop_
_geom_angle_atom_site_label_1
_geom_angle_atom_site_label_2
_geom_angle_atom_site_label_3
_geom_angle
_geom_angle_site_symmetry_1
_geom_angle_site_symmetry_3
_geom_angle_publ_flag
C2 C1 S1 112.9(2) . . ?
C2 C1 H1A 109.0 . . ?
S1 C1 H1A 109.0 . . ?
C2 C1 H1B 109.0 . . ?
S1 C1 H1B 109.0 . . ?
H1A C1 H1B 107.8 . . ?
C3 C2 C7 116.2(3) . . ?
C3 C2 C1 121.9(3) . . ?
C7 C2 C1 121.8(3) . . ?
F3 C3 C2 120.1(3) . . ?
F3 C3 C4 117.5(3) . . ?
C2 C3 C4 122.4(3) . . ?
F4 C4 C5 119.7(3) . . ?
F4 C4 C3 120.5(3) . . ?
C5 C4 C3 119.8(3) . . ?
F5 C5 C6 120.3(3) . . ?
F5 C5 C4 120.2(3) . . ?
C6 C5 C4 119.5(3) . . ?
F6 C6 C5 120.2(3) . . ?
F6 C6 C7 120.5(3) . . ?
C5 C6 C7 119.2(3) . . ?
F7 C7 C6 117.3(3) . . ?
F7 C7 C2 119.8(3) . . ?
C6 C7 C2 122.9(3) . . ?
C9 C8 S2 113.0(2) . . ?
C9 C8 S1 125.4(3) . . ?
S2 C8 S1 121.5(2) . . ?
C8 C9 C10 108.9(3) . . ?
C8 C9 H9 125.5 . . ?
C10 C9 H9 125.5 . . ?
C11 C10 C9 114.4(3) . . ?
C11 C10 H10 122.8 . . ?
C9 C10 H10 122.8 . . ?
C10 C11 S2 112.5(3) . . ?
C10 C11 H11 123.7 . . ?
S2 C11 H11 123.7 . . ?
O1 S1 C8 105.25(15) . . ?
O1 S1 C1 106.76(15) . . ?
C8 S1 C1 100.16(15) . . ?
C11 S2 C8 91.19(18) . . ?

_refine_diff_density_max         0.392
_refine_diff_density_min         -0.513
_refine_diff_density_rms         0.079

_shelx_res_file                  
;
TITL cu_Cardellicchio_CCN69_a.res in P2(1)/c
    shelx.res
    created by SHELXL-2019/3 at 18:16:06 on 13-Mar-2025
CELL  1.54178   8.5319   5.3467  25.5242   90.000   97.512   90.000
ZERR     4.00   0.0003   0.0002   0.0008    0.000    0.002    0.000
LATT   1
SYMM  - X, 1/2 + Y, 1/2 - Z
SFAC  C    H    F    O    S
UNIT  44 20 20 4 8
MERG   2
FMAP   2
PLAN   20
SIZE     0.010   0.020   0.020
BOND  $H
LIST   4
ACTA 50
L.S.  10
TEMP   -54.15
WGHT    0.058700    1.859200
FVAR       0.58357
C1    1    0.360130    0.836272    0.546182    11.00000    0.03464    0.01764 =
         0.02015    0.00239    0.00372   -0.00051
AFIX  23
H1A   2    0.375842    1.014767    0.553872    11.00000   -1.20000
H1B   2    0.321572    0.819492    0.508462    11.00000   -1.20000
AFIX   0
C2    1    0.236954    0.736368    0.577749    11.00000    0.02433    0.02139 =
         0.02528    0.00271   -0.00097    0.00053
C3    1    0.148468    0.527195    0.562219    11.00000    0.02982    0.02064 =
         0.02169   -0.00075    0.00096    0.00225
C4    1    0.040999    0.425782    0.592372    11.00000    0.02739    0.01817 =
         0.03732    0.00291   -0.00085   -0.00318
C5    1    0.021314    0.532780    0.640218    11.00000    0.02373    0.02400 =
         0.03432    0.00818    0.00613    0.00129
C6    1    0.106212    0.743939    0.656802    11.00000    0.03322    0.02457 =
         0.02226    0.00176    0.00420    0.00785
C7    1    0.212029    0.841368    0.625562    11.00000    0.02549    0.01545 =
         0.02573    0.00319   -0.00089   -0.00001
C8    1    0.596639    0.741787    0.628329    11.00000    0.02854    0.01938 =
         0.01962    0.00031    0.00479    0.00310
C9    1    0.688829    0.944607    0.649699    11.00000    0.02565    0.01626 =
         0.01802    0.00115    0.00415    0.00243
AFIX  43
H9    2    0.733276    1.068654    0.630098    11.00000   -1.20000
AFIX   0
C10   1    0.703817    0.931357    0.705809    11.00000    0.03343    0.02929 =
         0.03214   -0.00844   -0.00069   -0.00070
AFIX  43
H10   2    0.759096    1.051485    0.727909    11.00000   -1.20000
AFIX   0
C11   1    0.631898    0.731545    0.724660    11.00000    0.03929    0.03716 =
         0.02038   -0.00165    0.00419    0.00924
AFIX  43
H11   2    0.633024    0.697692    0.760846    11.00000   -1.20000
AFIX   0
F3    3    0.163516    0.415682    0.515917    11.00000    0.03569    0.02749 =
         0.02808   -0.00554    0.00215   -0.00236
F4    3   -0.042960    0.220986    0.575711    11.00000    0.03176    0.02347 =
         0.04915   -0.00148    0.00597   -0.00732
F5    3   -0.076977    0.429042    0.670761    11.00000    0.03180    0.03462 =
         0.04077    0.00782    0.01295   -0.00151
F6    3    0.087296    0.851829    0.702994    11.00000    0.03469    0.03821 =
         0.02650   -0.00164    0.00673    0.00499
F7    3    0.291808    1.050260    0.643042    11.00000    0.03469    0.02078 =
         0.02933   -0.00504    0.00253   -0.00147
O1    4    0.515631    0.400435    0.557625    11.00000    0.03859    0.01737 =
         0.02222   -0.00251    0.00434   -0.00365
S1    5    0.550343    0.674532    0.560355    11.00000    0.03192    0.01920 =
         0.01968   -0.00043    0.00570   -0.00328
S2    5    0.539077    0.548006    0.675651    11.00000    0.03651    0.02393 =
         0.02579    0.00260    0.00517   -0.00033
HKLF    4


REM  cu_Cardellicchio_CCN69_a.res in P2(1)/c
REM wR2 = 0.1186, GooF = S = 1.042, Restrained GooF = 1.042 for all data
REM R1 = 0.0434 for 1554 Fo > 4sig(Fo) and 0.0593 for all 1971 data
REM 172 parameters refined using 0 restraints

END  
     
WGHT      0.0587      1.8592 

REM Highest difference peak  0.392,  deepest hole -0.513,  1-sigma level  0.079
Q1    1   0.7108  0.9054  0.6665  11.00000  0.05    0.34
Q2    1   0.6675  0.9796  0.6659  11.00000  0.05    0.34
Q3    1   0.6534  0.9117  0.6424  11.00000  0.05    0.34
Q4    1   0.5631  0.6745  0.6418  11.00000  0.05    0.27
Q5    1   0.3232  0.7664  0.5670  11.00000  0.05    0.27
Q6    1   0.6815  0.7732  0.5457  11.00000  0.05    0.25
Q7    1   0.0252  0.2550  0.6459  11.00000  0.05    0.24
Q8    1   0.5622  0.2338  0.5575  11.00000  0.05    0.24
Q9    1   0.6380  1.2045  0.6025  11.00000  0.05    0.24
Q10   1   0.6524  0.4383  0.7966  11.00000  0.05    0.23
Q11   1   0.0224 -0.0763  0.5310  11.00000  0.05    0.22
Q12   1   0.1226  0.8540  0.6315  11.00000  0.05    0.22
Q13   1  -0.0274 -0.1040  0.5701  11.00000  0.05    0.22
Q14   1   0.4444  0.6905  0.6511  11.00000  0.05    0.21
Q15   1  -0.0622  0.5575  0.5423  11.00000  0.05    0.21
Q16   1   0.5616  1.1316  0.6780  11.00000  0.05    0.21
Q17   1   0.5496  0.4304  0.5554  11.00000  0.05    0.21
Q18   1   0.6454  0.3864  0.6718  11.00000  0.05    0.21
Q19   1   0.1396  0.7680  0.6435  11.00000  0.05    0.21
Q20   1   0.8292  1.0561  0.6794  11.00000  0.05    0.21
;
_shelx_res_checksum              43542
####################################################################### 
# 
# This file contains crystal structure data downloaded from the 
# Cambridge Structural Database (CSD) hosted by the Cambridge 
# Crystallographic Data Centre (CCDC).
# 
# Full information about CCDC data access policies and citation 
# guidelines are available at http://www.ccdc.cam.ac.uk/access/V1 
# 
# Audit and citation data items may have been added by the CCDC. 
# Please retain this information to preserve the provenance of 
# this file and to allow appropriate attribution of the data. 
# 
#######################################################################

data_kc11
_database_code_depnum_ccdc_archive 'CCDC 2475124'
loop_
_audit_author_name
_audit_author_address
'Cosimo Cardellicchio'
;CNR ICCOM
Italy
;
_audit_update_record             
;
2025-07-23 deposited with the CCDC.	2025-10-01 downloaded from the CCDC.
;

_audit_creation_method           SHELXL-2016/6
_shelx_SHELXL_version_number     2016/6
_chemical_name_systematic        
;
4-bromophenyl 2-nitrobenzyl sulfoxide
;
_chemical_name_common            ?
_chemical_melting_point          ?
_chemical_formula_moiety         'C13 H10 Br N O3 S'
_chemical_formula_sum            'C13 H10 Br N O3 S'
_chemical_formula_weight         340.19

loop_
_atom_type_symbol
_atom_type_description
_atom_type_scat_dispersion_real
_atom_type_scat_dispersion_imag
_atom_type_scat_source
C C 0.0033 0.0016 'International Tables Vol C Tables 4.2.6.8 and 6.1.1.4'
H H 0.0000 0.0000 'International Tables Vol C Tables 4.2.6.8 and 6.1.1.4'
N N 0.0061 0.0033 'International Tables Vol C Tables 4.2.6.8 and 6.1.1.4'
O O 0.0106 0.0060 'International Tables Vol C Tables 4.2.6.8 and 6.1.1.4'
S S 0.1246 0.1234 'International Tables Vol C Tables 4.2.6.8 and 6.1.1.4'
Br Br -0.2901 2.4595 'International Tables Vol C Tables 4.2.6.8 and 6.1.1.4'

_space_group_crystal_system      monoclinic
_space_group_IT_number           14
_space_group_name_H-M_alt        'P 21/n'
_space_group_name_Hall           '-P 2yn'

_shelx_space_group_comment       
;
The symmetry employed for this shelxl refinement is uniquely defined
by the following loop, which should always be used as a source of
symmetry information in preference to the above space-group names.
They are only intended as comments.
;

loop_
_space_group_symop_operation_xyz
'x, y, z'
'-x+1/2, y+1/2, -z+1/2'
'-x, -y, -z'
'x-1/2, -y-1/2, z-1/2'

_cell_length_a                   7.5989(5)
_cell_length_b                   13.6591(8)
_cell_length_c                   13.3151(8)
_cell_angle_alpha                90
_cell_angle_beta                 100.1270(10)
_cell_angle_gamma                90
_cell_volume                     1360.50(15)
_cell_formula_units_Z            4
_cell_measurement_temperature    296(2)
_cell_measurement_reflns_used    4061
_cell_measurement_theta_min      2.89
_cell_measurement_theta_max      24.29

_exptl_crystal_description       prism
_exptl_crystal_colour            colourless
_exptl_crystal_density_meas      ?
_exptl_crystal_density_method    ?
_exptl_crystal_density_diffrn    1.661
_exptl_crystal_F_000             680
_exptl_transmission_factor_min   ?
_exptl_transmission_factor_max   ?
_exptl_crystal_size_max          0.520
_exptl_crystal_size_mid          0.340
_exptl_crystal_size_min          0.190
_exptl_absorpt_coefficient_mu    3.177
_shelx_estimated_absorpt_T_min   0.289
_shelx_estimated_absorpt_T_max   0.584
_exptl_absorpt_correction_type   multi-scan
_exptl_absorpt_correction_T_min  0.70
_exptl_absorpt_correction_T_max  1
_exptl_absorpt_process_details   'SADABS, 2.05'
_exptl_absorpt_special_details   ?
_diffrn_ambient_temperature      296(2)
_diffrn_radiation_wavelength     0.71073
_diffrn_radiation_type           MoK\a
_diffrn_source                   'sealed X-ray tube'
_diffrn_measurement_device_type  'Bruker SMART-APEX diffractometer'
_diffrn_measurement_method       '\f and \w scans'
_diffrn_detector_area_resol_mean 8.13
_diffrn_reflns_number            10688
_diffrn_reflns_av_unetI/netI     0.0235
_diffrn_reflns_av_R_equivalents  0.0199
_diffrn_reflns_limit_h_min       -9
_diffrn_reflns_limit_h_max       9
_diffrn_reflns_limit_k_min       -18
_diffrn_reflns_limit_k_max       18
_diffrn_reflns_limit_l_min       -17
_diffrn_reflns_limit_l_max       17
_diffrn_reflns_theta_min         2.153
_diffrn_reflns_theta_max         28.761
_diffrn_reflns_theta_full        25.000
_diffrn_measured_fraction_theta_max 0.927
_diffrn_measured_fraction_theta_full 0.999
_diffrn_reflns_Laue_measured_fraction_max 0.927
_diffrn_reflns_Laue_measured_fraction_full 0.999
_diffrn_reflns_point_group_measured_fraction_max 0.927
_diffrn_reflns_point_group_measured_fraction_full 0.999
_reflns_number_total             3281
_reflns_number_gt                2406
_reflns_threshold_expression     'I > 2\s(I)'
_reflns_Friedel_coverage         0.000
_reflns_Friedel_fraction_max     .
_reflns_Friedel_fraction_full    .

_reflns_special_details          
;
 Reflections were merged by SHELXL according to the crystal
 class for the calculation of statistics and refinement.

 _reflns_Friedel_fraction is defined as the number of unique
 Friedel pairs measured divided by the number that would be
 possible theoretically, ignoring centric projections and
 systematic absences.
;

_computing_data_collection       'SMART 5.6 (Bruker)'
_computing_cell_refinement       'SAINT 5.0 (Bruker)'
_computing_data_reduction        'SAINT 5.0 (Bruker)'
_computing_structure_solution    'SHELXTL-NT 6.1 (Bruker)'
_computing_structure_refinement  'SHELXL-2016/6 (Sheldrick, 2016)'
_computing_molecular_graphics    ?
_computing_publication_material  ?
_refine_special_details          ?
_refine_ls_structure_factor_coef Fsqd
_refine_ls_matrix_type           full
_refine_ls_weighting_scheme      calc
_refine_ls_weighting_details     
'w=1/[\s^2^(Fo^2^)+(0.0584P)^2^+0.8350P] where P=(Fo^2^+2Fc^2^)/3'
_atom_sites_solution_primary     direct
_atom_sites_solution_secondary   direct
_atom_sites_solution_hydrogens   geom
_refine_ls_hydrogen_treatment    constr
_refine_ls_extinction_method     none
_refine_ls_extinction_coef       .
_refine_ls_number_reflns         3281
_refine_ls_number_parameters     172
_refine_ls_number_restraints     0
_refine_ls_R_factor_all          0.0619
_refine_ls_R_factor_gt           0.0435
_refine_ls_wR_factor_ref         0.1222
_refine_ls_wR_factor_gt          0.1114
_refine_ls_goodness_of_fit_ref   1.016
_refine_ls_restrained_S_all      1.016
_refine_ls_shift/su_max          0.001
_refine_ls_shift/su_mean         0.000

loop_
_atom_site_label
_atom_site_type_symbol
_atom_site_fract_x
_atom_site_fract_y
_atom_site_fract_z
_atom_site_U_iso_or_equiv
_atom_site_adp_type
_atom_site_occupancy
_atom_site_site_symmetry_order
_atom_site_calc_flag
_atom_site_refinement_flags_posn
_atom_site_refinement_flags_adp
_atom_site_refinement_flags_occupancy
_atom_site_disorder_assembly
_atom_site_disorder_group
C1 C 0.8280(4) 0.7363(2) 0.9310(3) 0.0580(7) Uani 1 1 d . . . . .
H1A H 0.845953 0.677902 0.972922 0.070 Uiso 1 1 calc R U . . .
H1B H 0.813070 0.717000 0.859875 0.070 Uiso 1 1 calc R U . . .
O2 O 0.6589(4) 0.8151(2) 1.0661(2) 0.0964(9) Uani 1 1 d . . . . .
S2 S 0.63029(10) 0.80349(6) 0.95500(7) 0.0626(2) Uani 1 1 d . . . . .
C11 C 0.9846(4) 0.8040(2) 0.9573(2) 0.0525(6) Uani 1 1 d . . . . .
C16 C 1.0839(5) 0.7978(3) 1.0551(3) 0.0695(8) Uani 1 1 d . . . . .
H16 H 1.056549 0.749077 1.098732 0.083 Uiso 1 1 calc R U . . .
C15 C 1.2218(5) 0.8616(3) 1.0895(3) 0.0781(10) Uani 1 1 d . . . . .
H15 H 1.285912 0.855141 1.155442 0.094 Uiso 1 1 calc R U . . .
C14 C 1.2651(4) 0.9341(3) 1.0280(3) 0.0727(9) Uani 1 1 d . . . . .
H14 H 1.356876 0.977674 1.052034 0.087 Uiso 1 1 calc R U . . .
C13 C 1.1731(5) 0.9422(3) 0.9310(3) 0.0669(8) Uani 1 1 d . . . . .
H13 H 1.203486 0.990654 0.888092 0.080 Uiso 1 1 calc R U . . .
C12 C 1.0344(4) 0.8783(2) 0.8961(2) 0.0543(7) Uani 1 1 d . . . . .
N16 N 0.9404(5) 0.8927(3) 0.7906(2) 0.0789(8) Uani 1 1 d . . . . .
O17 O 0.9863(8) 0.9564(4) 0.7416(3) 0.195(3) Uani 1 1 d . . . . .
O18 O 0.8174(5) 0.8437(3) 0.7551(2) 0.1127(11) Uani 1 1 d . . . . .
C21 C 0.4679(4) 0.7087(2) 0.9213(2) 0.0518(6) Uani 1 1 d . . . . .
C22 C 0.4326(4) 0.6439(2) 0.9938(2) 0.0618(7) Uani 1 1 d . . . . .
H22 H 0.496877 0.646798 1.059943 0.074 Uiso 1 1 calc R U . . .
C23 C 0.3005(4) 0.5743(2) 0.9674(2) 0.0637(8) Uani 1 1 d . . . . .
H23 H 0.276054 0.529225 1.015514 0.076 Uiso 1 1 calc R U . . .
Br24 Br 0.02052(5) 0.47935(3) 0.83336(3) 0.08405(18) Uani 1 1 d . . . . .
C24 C 0.2063(4) 0.5724(2) 0.8703(2) 0.0531(6) Uani 1 1 d . . . . .
C25 C 0.2385(4) 0.6376(2) 0.7972(2) 0.0586(7) Uani 1 1 d . . . . .
H25 H 0.173030 0.635140 0.731363 0.070 Uiso 1 1 calc R U . . .
C26 C 0.3702(4) 0.7069(2) 0.8239(2) 0.0570(7) Uani 1 1 d . . . . .
H26 H 0.393100 0.752564 0.775963 0.068 Uiso 1 1 calc R U . . .

loop_
_atom_site_aniso_label
_atom_site_aniso_U_11
_atom_site_aniso_U_22
_atom_site_aniso_U_33
_atom_site_aniso_U_23
_atom_site_aniso_U_13
_atom_site_aniso_U_12
C1 0.0544(16) 0.0488(15) 0.0741(19) -0.0095(14) 0.0201(14) -0.0060(12)
O2 0.0746(16) 0.130(2) 0.0884(18) -0.0553(17) 0.0258(13) -0.0304(16)
S2 0.0510(4) 0.0575(4) 0.0817(5) -0.0219(4) 0.0183(4) -0.0100(3)
C11 0.0450(14) 0.0454(14) 0.0693(17) -0.0066(13) 0.0161(12) 0.0007(11)
C16 0.0620(18) 0.0609(18) 0.083(2) 0.0119(17) 0.0046(16) -0.0028(15)
C15 0.0632(19) 0.076(2) 0.087(2) -0.0014(19) -0.0110(17) -0.0017(17)
C14 0.0473(16) 0.0607(19) 0.108(3) -0.0139(19) 0.0081(17) -0.0078(14)
C13 0.0604(18) 0.0556(17) 0.090(2) -0.0014(16) 0.0292(17) -0.0066(14)
C12 0.0533(15) 0.0518(16) 0.0622(17) -0.0065(13) 0.0219(13) 0.0000(12)
N16 0.091(2) 0.085(2) 0.0652(18) -0.0045(16) 0.0264(16) -0.0165(18)
O17 0.259(6) 0.232(5) 0.083(2) 0.047(3) -0.003(3) -0.146(5)
O18 0.116(2) 0.120(3) 0.090(2) 0.0138(19) -0.0162(18) -0.027(2)
C21 0.0482(14) 0.0524(15) 0.0575(16) -0.0105(12) 0.0167(12) -0.0077(12)
C22 0.0636(17) 0.073(2) 0.0478(15) -0.0018(14) 0.0075(13) -0.0109(15)
C23 0.0688(19) 0.0640(19) 0.0603(18) 0.0109(14) 0.0171(15) -0.0099(15)
Br24 0.0733(3) 0.0693(3) 0.1070(3) -0.00772(19) 0.0087(2) -0.02695(17)
C24 0.0479(14) 0.0489(15) 0.0629(17) -0.0064(13) 0.0113(12) -0.0052(11)
C25 0.0615(17) 0.0622(17) 0.0500(15) -0.0031(13) 0.0042(13) -0.0077(14)
C26 0.0636(17) 0.0563(16) 0.0521(15) 0.0051(13) 0.0127(13) -0.0088(13)

_geom_special_details            
;
 All esds (except the esd in the dihedral angle between two l.s. planes)
 are estimated using the full covariance matrix.  The cell esds are taken
 into account individually in the estimation of esds in distances, angles
 and torsion angles; correlations between esds in cell parameters are only
 used when they are defined by crystal symmetry.  An approximate (isotropic)
 treatment of cell esds is used for estimating esds involving l.s. planes.
;

loop_
_geom_bond_atom_site_label_1
_geom_bond_atom_site_label_2
_geom_bond_distance
_geom_bond_site_symmetry_2
_geom_bond_publ_flag
C1 C11 1.499(4) . ?
C1 S2 1.836(3) . ?
C1 H1A 0.9700 . ?
C1 H1B 0.9700 . ?
O2 S2 1.465(3) . ?
S2 C21 1.791(3) . ?
C11 C16 1.389(5) . ?
C11 C12 1.393(4) . ?
C16 C15 1.378(5) . ?
C16 H16 0.9300 . ?
C15 C14 1.362(5) . ?
C15 H15 0.9300 . ?
C14 C13 1.360(5) . ?
C14 H14 0.9300 . ?
C13 C12 1.385(4) . ?
C13 H13 0.9300 . ?
C12 N16 1.473(4) . ?
N16 O17 1.176(5) . ?
N16 O18 1.179(4) . ?
C21 C22 1.370(4) . ?
C21 C26 1.377(4) . ?
C22 C23 1.383(4) . ?
C22 H22 0.9300 . ?
C23 C24 1.364(4) . ?
C23 H23 0.9300 . ?
Br24 C24 1.899(3) . ?
C24 C25 1.373(4) . ?
C25 C26 1.377(4) . ?
C25 H25 0.9300 . ?
C26 H26 0.9300 . ?

loop_
_geom_angle_atom_site_label_1
_geom_angle_atom_site_label_2
_geom_angle_atom_site_label_3
_geom_angle
_geom_angle_site_symmetry_1
_geom_angle_site_symmetry_3
_geom_angle_publ_flag
C11 C1 S2 106.94(19) . . ?
C11 C1 H1A 110.3 . . ?
S2 C1 H1A 110.3 . . ?
C11 C1 H1B 110.3 . . ?
S2 C1 H1B 110.3 . . ?
H1A C1 H1B 108.6 . . ?
O2 S2 C21 107.76(15) . . ?
O2 S2 C1 104.44(17) . . ?
C21 S2 C1 98.28(13) . . ?
C16 C11 C12 115.7(3) . . ?
C16 C11 C1 117.3(3) . . ?
C12 C11 C1 126.8(3) . . ?
C15 C16 C11 121.9(3) . . ?
C15 C16 H16 119.0 . . ?
C11 C16 H16 119.0 . . ?
C14 C15 C16 120.7(4) . . ?
C14 C15 H15 119.7 . . ?
C16 C15 H15 119.7 . . ?
C13 C14 C15 119.5(3) . . ?
C13 C14 H14 120.3 . . ?
C15 C14 H14 120.3 . . ?
C14 C13 C12 120.1(3) . . ?
C14 C13 H13 120.0 . . ?
C12 C13 H13 120.0 . . ?
C13 C12 C11 122.1(3) . . ?
C13 C12 N16 116.6(3) . . ?
C11 C12 N16 121.3(3) . . ?
O17 N16 O18 119.2(4) . . ?
O17 N16 C12 119.2(4) . . ?
O18 N16 C12 121.6(3) . . ?
C22 C21 C26 120.8(3) . . ?
C22 C21 S2 120.1(2) . . ?
C26 C21 S2 118.9(2) . . ?
C21 C22 C23 119.3(3) . . ?
C21 C22 H22 120.4 . . ?
C23 C22 H22 120.4 . . ?
C24 C23 C22 119.3(3) . . ?
C24 C23 H23 120.3 . . ?
C22 C23 H23 120.3 . . ?
C23 C24 C25 122.0(3) . . ?
C23 C24 Br24 120.0(2) . . ?
C25 C24 Br24 117.9(2) . . ?
C24 C25 C26 118.4(3) . . ?
C24 C25 H25 120.8 . . ?
C26 C25 H25 120.8 . . ?
C21 C26 C25 120.1(3) . . ?
C21 C26 H26 120.0 . . ?
C25 C26 H26 120.0 . . ?

_refine_diff_density_max         0.731
_refine_diff_density_min         -0.328
_refine_diff_density_rms         0.060

_shelx_res_file                  
;
TITL KC11 in P2(1)/n
    shelx.res
    created by SHELXL-2016/6 at 12:14:44 on 08-Oct-2021
CELL 0.71073   7.5989  13.6591  13.3151  90.000 100.127  90.000
ZERR    4.00   0.0005   0.0008   0.0008   0.000   0.001   0.000
LATT 1
SYMM 0.5-X, 0.5+Y, 0.5-Z
SFAC C  H  N  O  S  Br
UNIT 52 40 4 12 4 4
L.S. 10
ACTA 50
BOND $H
FMAP 2
PLAN 5
SIZE 0.52 0.34 0.19
TEMP 23
WGHT    0.058400    0.835000
FVAR       0.58799
MOLE 1
C1    1    0.827975    0.736333    0.930967    11.00000    0.05442    0.04883 =
         0.07406   -0.00951    0.02006   -0.00596
AFIX  23
H1A   2    0.845953    0.677902    0.972922    11.00000   -1.20000
H1B   2    0.813070    0.717000    0.859875    11.00000   -1.20000
AFIX   0
O2    4    0.658916    0.815125    1.066056    11.00000    0.07463    0.13044 =
         0.08839   -0.05533    0.02583   -0.03036
S2    5    0.630289    0.803490    0.955002    11.00000    0.05102    0.05747 =
         0.08166   -0.02190    0.01834   -0.01003
C11   1    0.984576    0.804035    0.957253    11.00000    0.04504    0.04542 =
         0.06931   -0.00664    0.01606    0.00071
C16   1    1.083905    0.797770    1.055140    11.00000    0.06204    0.06094 =
         0.08255    0.01189    0.00459   -0.00283
AFIX  43
H16   2    1.056549    0.749077    1.098732    11.00000   -1.20000
AFIX   0
C15   1    1.221802    0.861608    1.089534    11.00000    0.06325    0.07554 =
         0.08681   -0.00140   -0.01105   -0.00172
AFIX  43
H15   2    1.285912    0.855141    1.155442    11.00000   -1.20000
AFIX   0
C14   1    1.265130    0.934069    1.027971    11.00000    0.04728    0.06074 =
         0.10791   -0.01394    0.00810   -0.00776
AFIX  43
H14   2    1.356876    0.977674    1.052034    11.00000   -1.20000
AFIX   0
C13   1    1.173139    0.942153    0.931006    11.00000    0.06043    0.05565 =
         0.09038   -0.00139    0.02920   -0.00663
AFIX  43
H13   2    1.203486    0.990654    0.888092    11.00000   -1.20000
AFIX   0
C12   1    1.034366    0.878251    0.896126    11.00000    0.05326    0.05182 =
         0.06215   -0.00650    0.02193   -0.00002
N16   3    0.940383    0.892741    0.790621    11.00000    0.09090    0.08515 =
         0.06520   -0.00453    0.02643   -0.01648
O17   4    0.986265    0.956361    0.741595    11.00000    0.25892    0.23214 =
         0.08253    0.04732   -0.00346   -0.14550
O18   4    0.817369    0.843686    0.755078    11.00000    0.11559    0.11974 =
         0.09025    0.01378   -0.01621   -0.02738
C21   1    0.467869    0.708690    0.921286    11.00000    0.04821    0.05240 =
         0.05754   -0.01047    0.01674   -0.00773
C22   1    0.432647    0.643950    0.993767    11.00000    0.06363    0.07309 =
         0.04781   -0.00184    0.00747   -0.01093
AFIX  43
H22   2    0.496877    0.646798    1.059943    11.00000   -1.20000
AFIX   0
C23   1    0.300497    0.574294    0.967446    11.00000    0.06876    0.06404 =
         0.06032    0.01093    0.01713   -0.00994
AFIX  43
H23   2    0.276054    0.529225    1.015514    11.00000   -1.20000
AFIX   0
BR24  6    0.020516    0.479347    0.833363    11.00000    0.07330    0.06926 =
         0.10700   -0.00772    0.00868   -0.02695
C24   1    0.206349    0.572351    0.870268    11.00000    0.04791    0.04894 =
         0.06293   -0.00637    0.01131   -0.00522
C25   1    0.238540    0.637631    0.797244    11.00000    0.06154    0.06223 =
         0.04996   -0.00315    0.00418   -0.00767
AFIX  43
H25   2    0.173030    0.635140    0.731363    11.00000   -1.20000
AFIX   0
C26   1    0.370175    0.706917    0.823861    11.00000    0.06361    0.05629 =
         0.05214    0.00505    0.01271   -0.00883
AFIX  43
H26   2    0.393100    0.752564    0.775963    11.00000   -1.20000

AFIX   0
HKLF 4


REM  KC11 in P2(1)/n
REM R1 =  0.0435 for    2406 Fo > 4sig(Fo)  and  0.0619 for all    3281 data
REM    172 parameters refined using      0 restraints

END

WGHT      0.0584      0.8350

REM Highest difference peak  0.731,  deepest hole -0.328,  1-sigma level  0.060
Q1    1   0.0549  0.5004  0.7816  11.00000  0.05    0.73
Q2    1   0.1132  0.4515  0.8673  11.00000  0.05    0.53
Q3    1  -0.0335  0.4612  0.8203  11.00000  0.05    0.48
Q4    1   0.6524  0.7622  1.0068  11.00000  0.05    0.43
Q5    1   0.6041  0.8763  0.9066  11.00000  0.05    0.35
;
_shelx_res_checksum              800
####################################################################### 
# 
# This file contains crystal structure data downloaded from the 
# Cambridge Structural Database (CSD) hosted by the Cambridge 
# Crystallographic Data Centre (CCDC).
# 
# Full information about CCDC data access policies and citation 
# guidelines are available at http://www.ccdc.cam.ac.uk/access/V1 
# 
# Audit and citation data items may have been added by the CCDC. 
# Please retain this information to preserve the provenance of 
# this file and to allow appropriate attribution of the data. 
# 
#######################################################################

data_shelx_CCDC3
_database_code_depnum_ccdc_archive 'CCDC 2475117'
loop_
_audit_author_name
_audit_author_address
'Cosimo Cardellicchio'
;CNR ICCOM
Italy
;
_audit_update_record             
;
2025-07-23 deposited with the CCDC.	2025-10-01 downloaded from the CCDC.
;

_audit_creation_method           SHELXL-2016/6
_shelx_SHELXL_version_number     2016/6
_chemical_name_systematic        
;

;
_chemical_name_common            ?
_chemical_melting_point          ?
_chemical_formula_moiety         ?
_chemical_formula_sum            'C11 H4 Cl F5 O S2'
_chemical_formula_weight         346.71

loop_
_atom_type_symbol
_atom_type_description
_atom_type_scat_dispersion_real
_atom_type_scat_dispersion_imag
_atom_type_scat_source
C C 0.0033 0.0016 'International Tables Vol C Tables 4.2.6.8 and 6.1.1.4'
H H 0.0000 0.0000 'International Tables Vol C Tables 4.2.6.8 and 6.1.1.4'
O O 0.0106 0.0060 'International Tables Vol C Tables 4.2.6.8 and 6.1.1.4'
F F 0.0171 0.0103 'International Tables Vol C Tables 4.2.6.8 and 6.1.1.4'
S S 0.1246 0.1234 'International Tables Vol C Tables 4.2.6.8 and 6.1.1.4'
Cl Cl 0.1484 0.1585 'International Tables Vol C Tables 4.2.6.8 and 6.1.1.4'

_space_group_crystal_system      monoclinic
_space_group_IT_number           14
_space_group_name_H-M_alt        'P 21/c'
_space_group_name_Hall           '-P 2ybc'

_shelx_space_group_comment       
;
The symmetry employed for this shelxl refinement is uniquely defined
by the following loop, which should always be used as a source of
symmetry information in preference to the above space-group names.
They are only intended as comments.
;

loop_
_space_group_symop_operation_xyz
'x, y, z'
'-x, y+1/2, -z+1/2'
'-x, -y, -z'
'x, -y-1/2, z-1/2'

_cell_length_a                   26.479(3)
_cell_length_b                   5.1357(4)
_cell_length_c                   9.4706(8)
_cell_angle_alpha                90
_cell_angle_beta                 92.4010(10)
_cell_angle_gamma                90
_cell_volume                     1286.8(2)
_cell_formula_units_Z            4
_cell_measurement_temperature    296(2)
_cell_measurement_reflns_used    2799
_cell_measurement_theta_min      2.31
_cell_measurement_theta_max      24.25

_exptl_crystal_description       table
_exptl_crystal_colour            colourless
_exptl_crystal_density_meas      ?
_exptl_crystal_density_method    ?
_exptl_crystal_density_diffrn    1.790
_exptl_crystal_F_000             688
_exptl_transmission_factor_min   ?
_exptl_transmission_factor_max   ?
_exptl_crystal_size_max          0.480
_exptl_crystal_size_mid          0.460
_exptl_crystal_size_min          0.080
_exptl_absorpt_coefficient_mu    0.672
_shelx_estimated_absorpt_T_min   0.739
_shelx_estimated_absorpt_T_max   0.948
_exptl_absorpt_correction_type   multi-scan
_exptl_absorpt_correction_T_min  0.5247
_exptl_absorpt_correction_T_max  1
_exptl_absorpt_process_details   'SADABS, 2.05'
_exptl_absorpt_special_details   ?
_diffrn_ambient_temperature      296(2)
_diffrn_radiation_wavelength     0.71073
_diffrn_radiation_type           MoK\a
_diffrn_source                   'sealed X-ray tube'
_diffrn_measurement_device_type  'Bruker SMART-APEX diffractometer'
_diffrn_measurement_method       '\f and \w scans'
_diffrn_detector_area_resol_mean 8.13
_diffrn_reflns_number            9487
_diffrn_reflns_av_unetI/netI     0.0414
_diffrn_reflns_av_R_equivalents  0.0365
_diffrn_reflns_limit_h_min       -33
_diffrn_reflns_limit_h_max       34
_diffrn_reflns_limit_k_min       -6
_diffrn_reflns_limit_k_max       6
_diffrn_reflns_limit_l_min       -12
_diffrn_reflns_limit_l_max       12
_diffrn_reflns_theta_min         1.539
_diffrn_reflns_theta_max         28.544
_diffrn_reflns_theta_full        25.000
_diffrn_measured_fraction_theta_max 0.930
_diffrn_measured_fraction_theta_full 0.997
_diffrn_reflns_Laue_measured_fraction_max 0.930
_diffrn_reflns_Laue_measured_fraction_full 0.997
_diffrn_reflns_point_group_measured_fraction_max 0.930
_diffrn_reflns_point_group_measured_fraction_full 0.997
_reflns_number_total             3047
_reflns_number_gt                2213
_reflns_threshold_expression     'I > 2\s(I)'
_reflns_Friedel_coverage         0.000
_reflns_Friedel_fraction_max     .
_reflns_Friedel_fraction_full    .

_reflns_special_details          
;
 Reflections were merged by SHELXL according to the crystal
 class for the calculation of statistics and refinement.

 _reflns_Friedel_fraction is defined as the number of unique
 Friedel pairs measured divided by the number that would be
 possible theoretically, ignoring centric projections and
 systematic absences.
;

_computing_data_collection       'SMART 5.6 (Bruker)'
_computing_cell_refinement       'SAINT 5.0 (Bruker)'
_computing_data_reduction        'SAINT 5.0 (Bruker)'
_computing_structure_solution    'SHELXTL-NT 6.1 (Bruker)'
_computing_structure_refinement  'SHELXL-2016/6 (Sheldrick, 2016)'
_computing_molecular_graphics    ?
_computing_publication_material  ?
_refine_special_details          ?
_refine_ls_structure_factor_coef Fsqd
_refine_ls_matrix_type           full
_refine_ls_weighting_scheme      calc
_refine_ls_weighting_details     
'w=1/[\s^2^(Fo^2^)+(0.0675P)^2^+1.5917P] where P=(Fo^2^+2Fc^2^)/3'
_atom_sites_solution_primary     direct
_atom_sites_solution_secondary   direct
_atom_sites_solution_hydrogens   geom
_refine_ls_hydrogen_treatment    constr
_refine_ls_extinction_method     none
_refine_ls_extinction_coef       .
_refine_ls_number_reflns         3047
_refine_ls_number_parameters     181
_refine_ls_number_restraints     0
_refine_ls_R_factor_all          0.0888
_refine_ls_R_factor_gt           0.0661
_refine_ls_wR_factor_ref         0.1729
_refine_ls_wR_factor_gt          0.1601
_refine_ls_goodness_of_fit_ref   1.055
_refine_ls_restrained_S_all      1.055
_refine_ls_shift/su_max          0.000
_refine_ls_shift/su_mean         0.000

loop_
_atom_site_label
_atom_site_type_symbol
_atom_site_fract_x
_atom_site_fract_y
_atom_site_fract_z
_atom_site_U_iso_or_equiv
_atom_site_adp_type
_atom_site_occupancy
_atom_site_site_symmetry_order
_atom_site_calc_flag
_atom_site_refinement_flags_posn
_atom_site_refinement_flags_adp
_atom_site_refinement_flags_occupancy
_atom_site_disorder_assembly
_atom_site_disorder_group
S2 S 0.26101(3) 0.4557(2) -0.03016(9) 0.0509(3) Uani 1 1 d . . . . .
S12 S 0.14906(4) 0.3090(3) 0.20678(15) 0.0761(4) Uani 1 1 d . . . . .
F22 F 0.33768(9) 0.8439(5) -0.1198(3) 0.0659(6) Uani 1 1 d . . . . .
F26 F 0.32260(9) 0.1250(5) 0.1876(2) 0.0638(6) Uani 1 1 d . . . . .
Cl13 Cl 0.03884(5) 0.2054(5) 0.1721(3) 0.1407(8) Uani 1 1 d . . . . .
F24 F 0.47894(8) 0.5341(6) 0.1427(3) 0.0772(8) Uani 1 1 d . . . . .
F25 F 0.42158(10) 0.1535(5) 0.2548(3) 0.0734(7) Uani 1 1 d . . . . .
C21 C 0.32668(13) 0.4842(7) 0.0319(3) 0.0440(7) Uani 1 1 d . . . . .
F23 F 0.43646(10) 0.8785(5) -0.0464(3) 0.0736(7) Uani 1 1 d . . . . .
C26 C 0.34973(14) 0.3126(7) 0.1268(3) 0.0457(8) Uani 1 1 d . . . . .
C25 C 0.40057(14) 0.3252(8) 0.1626(4) 0.0503(8) Uani 1 1 d . . . . .
C22 C 0.35746(13) 0.6737(7) -0.0252(3) 0.0454(8) Uani 1 1 d . . . . .
C23 C 0.40800(14) 0.6929(7) 0.0106(4) 0.0498(8) Uani 1 1 d . . . . .
C24 C 0.42999(14) 0.5172(8) 0.1066(4) 0.0522(9) Uani 1 1 d . . . . .
O2 O 0.24897(11) 0.1758(6) -0.0369(3) 0.0674(8) Uani 1 1 d . . . . .
C11 C 0.17745(15) 0.5530(8) 0.1142(4) 0.0564(9) Uani 1 1 d . . . . .
C15 C 0.14362(19) 0.6802(11) 0.0291(6) 0.0846(15) Uani 1 1 d . . . . .
H15 H 0.151933 0.819666 -0.028058 0.102 Uiso 1 1 calc R U . . .
C14 C 0.0938(2) 0.5783(15) 0.0363(7) 0.102(2) Uani 1 1 d . . . . .
H14 H 0.066107 0.641021 -0.016822 0.123 Uiso 1 1 calc R U . . .
C1 C 0.23308(14) 0.5930(8) 0.1274(4) 0.0517(9) Uani 1 1 d . . . . .
H1A H 0.246866 0.506992 0.211623 0.062 Uiso 1 1 calc R U . . .
H1B H 0.240707 0.777379 0.134644 0.062 Uiso 1 1 calc R U . . .
C13 C 0.09160(18) 0.3808(13) 0.1287(7) 0.0875(16) Uani 1 1 d . . . . .

loop_
_atom_site_aniso_label
_atom_site_aniso_U_11
_atom_site_aniso_U_22
_atom_site_aniso_U_33
_atom_site_aniso_U_23
_atom_site_aniso_U_13
_atom_site_aniso_U_12
S2 0.0522(5) 0.0594(6) 0.0408(4) -0.0061(4) -0.0020(3) 0.0000(4)
S12 0.0554(6) 0.0795(9) 0.0934(9) 0.0098(7) 0.0035(6) -0.0053(5)
F22 0.0774(15) 0.0592(14) 0.0611(13) 0.0216(11) 0.0046(11) 0.0074(11)
F26 0.0728(15) 0.0617(14) 0.0569(13) 0.0178(11) 0.0009(11) -0.0113(11)
Cl13 0.0558(8) 0.1573(18) 0.210(2) -0.0126(16) 0.0143(10) -0.0184(9)
F24 0.0484(13) 0.113(2) 0.0692(15) -0.0054(15) -0.0028(11) -0.0048(13)
F25 0.0754(16) 0.0824(18) 0.0611(14) 0.0203(13) -0.0116(12) 0.0104(13)
C21 0.0476(18) 0.0470(19) 0.0376(16) -0.0028(14) 0.0028(13) -0.0010(15)
F23 0.0735(16) 0.0718(16) 0.0767(16) 0.0069(13) 0.0165(13) -0.0182(13)
C26 0.059(2) 0.0425(19) 0.0353(16) -0.0004(14) 0.0044(14) -0.0028(15)
C25 0.057(2) 0.055(2) 0.0380(17) -0.0012(16) -0.0021(15) 0.0085(17)
C22 0.057(2) 0.0419(19) 0.0374(16) -0.0010(14) 0.0055(14) 0.0047(15)
C23 0.056(2) 0.048(2) 0.0466(18) -0.0023(16) 0.0111(15) -0.0073(16)
C24 0.0490(19) 0.063(2) 0.0441(18) -0.0095(17) -0.0001(15) -0.0014(17)
O2 0.0636(17) 0.0645(19) 0.0737(19) -0.0195(15) -0.0011(14) -0.0054(14)
C11 0.059(2) 0.054(2) 0.056(2) -0.0082(18) 0.0034(17) 0.0080(18)
C15 0.077(3) 0.088(4) 0.089(3) 0.013(3) -0.001(3) 0.021(3)
C14 0.061(3) 0.127(5) 0.117(5) -0.003(4) -0.015(3) 0.028(3)
C1 0.058(2) 0.049(2) 0.0473(19) -0.0071(16) 0.0008(16) -0.0023(17)
C13 0.052(3) 0.099(4) 0.111(4) -0.023(4) 0.002(3) 0.000(3)

_geom_special_details            
;
 All esds (except the esd in the dihedral angle between two l.s. planes)
 are estimated using the full covariance matrix.  The cell esds are taken
 into account individually in the estimation of esds in distances, angles
 and torsion angles; correlations between esds in cell parameters are only
 used when they are defined by crystal symmetry.  An approximate (isotropic)
 treatment of cell esds is used for estimating esds involving l.s. planes.
;

loop_
_geom_bond_atom_site_label_1
_geom_bond_atom_site_label_2
_geom_bond_distance
_geom_bond_site_symmetry_2
_geom_bond_publ_flag
S2 O2 1.473(3) . ?
S2 C21 1.818(3) . ?
S2 C1 1.834(4) . ?
S12 C13 1.704(5) . ?
S12 C11 1.720(4) . ?
F22 C22 1.343(4) . ?
F26 C26 1.346(4) . ?
Cl13 C13 1.726(6) . ?
F24 C24 1.330(4) . ?
F25 C25 1.345(4) . ?
C21 C26 1.383(5) . ?
C21 C22 1.393(5) . ?
F23 C23 1.342(4) . ?
C26 C25 1.376(5) . ?
C25 C24 1.376(5) . ?
C22 C23 1.370(5) . ?
C23 C24 1.391(5) . ?
C11 C15 1.348(6) . ?
C11 C1 1.487(5) . ?
C15 C14 1.423(8) . ?
C15 H15 0.9300 . ?
C14 C13 1.343(9) . ?
C14 H14 0.9300 . ?
C1 H1A 0.9700 . ?
C1 H1B 0.9700 . ?

loop_
_geom_angle_atom_site_label_1
_geom_angle_atom_site_label_2
_geom_angle_atom_site_label_3
_geom_angle
_geom_angle_site_symmetry_1
_geom_angle_site_symmetry_3
_geom_angle_publ_flag
O2 S2 C21 107.16(17) . . ?
O2 S2 C1 108.45(18) . . ?
C21 S2 C1 96.84(16) . . ?
C13 S12 C11 91.3(3) . . ?
C26 C21 C22 116.6(3) . . ?
C26 C21 S2 123.3(3) . . ?
C22 C21 S2 119.9(3) . . ?
F26 C26 C25 117.6(3) . . ?
F26 C26 C21 120.4(3) . . ?
C25 C26 C21 122.1(3) . . ?
F25 C25 C26 120.2(3) . . ?
F25 C25 C24 119.6(3) . . ?
C26 C25 C24 120.1(3) . . ?
F22 C22 C23 117.9(3) . . ?
F22 C22 C21 119.7(3) . . ?
C23 C22 C21 122.4(3) . . ?
F23 C23 C22 120.7(3) . . ?
F23 C23 C24 119.8(3) . . ?
C22 C23 C24 119.5(3) . . ?
F24 C24 C25 120.6(4) . . ?
F24 C24 C23 120.2(4) . . ?
C25 C24 C23 119.2(3) . . ?
C15 C11 C1 127.9(4) . . ?
C15 C11 S12 111.3(4) . . ?
C1 C11 S12 120.7(3) . . ?
C11 C15 C14 112.8(5) . . ?
C11 C15 H15 123.6 . . ?
C14 C15 H15 123.6 . . ?
C13 C14 C15 112.0(5) . . ?
C13 C14 H14 124.0 . . ?
C15 C14 H14 124.0 . . ?
C11 C1 S2 108.1(2) . . ?
C11 C1 H1A 110.1 . . ?
S2 C1 H1A 110.1 . . ?
C11 C1 H1B 110.1 . . ?
S2 C1 H1B 110.1 . . ?
H1A C1 H1B 108.4 . . ?
C14 C13 S12 112.5(4) . . ?
C14 C13 Cl13 127.4(5) . . ?
S12 C13 Cl13 120.1(4) . . ?

_refine_diff_density_max         0.560
_refine_diff_density_min         -0.386
_refine_diff_density_rms         0.071

_shelx_res_file                  
;
TITL c666 in P2(1)/c
    shelx.res
    created by SHELXL-2016/6 at 11:44:53 on 02-May-2023
CELL 0.71073  26.479   5.1357   9.4706  90.000  92.401  90.000
ZERR    4.00   0.003   0.0004   0.0008   0.000   0.001   0.000
LATT 1
SYMM -X, 0.5+Y, 0.5-Z
SFAC C  H  O  F  S  Cl
UNIT 44 16 4 20 8 4
L.S. 4
ACTA 50
OMIT 1 0 0
BOND $H
SIZE  0.48 0.46 0.08
TEMP  23
FMAP 2
PLAN 5

WGHT    0.067500    1.591700
FVAR       0.47211
MOLE 1
S2    5    0.261012    0.455683   -0.030165    11.00000    0.05216    0.05941 =
         0.04080   -0.00613   -0.00202   -0.00001
S12   5    0.149056    0.309032    0.206776    11.00000    0.05535    0.07947 =
         0.09344    0.00981    0.00354   -0.00529
F22   4    0.337678    0.843892   -0.119835    11.00000    0.07739    0.05921 =
         0.06111    0.02160    0.00459    0.00741
F26   4    0.322600    0.125021    0.187642    11.00000    0.07279    0.06171 =
         0.05689    0.01781    0.00089   -0.01134
CL13  6    0.038835    0.205449    0.172060    11.00000    0.05577    0.15734 =
         0.20967   -0.01262    0.01431   -0.01838
F24   4    0.478944    0.534081    0.142747    11.00000    0.04842    0.11349 =
         0.06918   -0.00540   -0.00279   -0.00483
F25   4    0.421578    0.153488    0.254764    11.00000    0.07544    0.08244 =
         0.06109    0.02028   -0.01157    0.01040
C21   1    0.326684    0.484210    0.031862    11.00000    0.04758    0.04697 =
         0.03758   -0.00277    0.00275   -0.00096
F23   4    0.436456    0.878538   -0.046408    11.00000    0.07352    0.07177 =
         0.07673    0.00688    0.01647   -0.01823
C26   1    0.349733    0.312616    0.126815    11.00000    0.05936    0.04254 =
         0.03530   -0.00041    0.00441   -0.00278
C25   1    0.400573    0.325157    0.162585    11.00000    0.05742    0.05504 =
         0.03799   -0.00122   -0.00206    0.00848
C22   1    0.357464    0.673656   -0.025177    11.00000    0.05725    0.04192 =
         0.03739   -0.00103    0.00549    0.00473
C23   1    0.407997    0.692900    0.010586    11.00000    0.05565    0.04798 =
         0.04659   -0.00232    0.01114   -0.00726
C24   1    0.429987    0.517154    0.106593    11.00000    0.04902    0.06337 =
         0.04405   -0.00946   -0.00008   -0.00136
O2    3    0.248966    0.175770   -0.036884    11.00000    0.06363    0.06448 =
         0.07372   -0.01946   -0.00113   -0.00537
C11   1    0.177454    0.552990    0.114166    11.00000    0.05897    0.05391 =
         0.05633   -0.00823    0.00340    0.00803
C15   1    0.143618    0.680207    0.029142    11.00000    0.07650    0.08814 =
         0.08877    0.01269   -0.00133    0.02109
AFIX  43
H15   2    0.151933    0.819666   -0.028058    11.00000   -1.20000
AFIX   0
C14   1    0.093835    0.578290    0.036286    11.00000    0.06131    0.12712 =
         0.11693   -0.00333   -0.01522    0.02753
AFIX  43
H14   2    0.066107    0.641021   -0.016822    11.00000   -1.20000
AFIX   0
C1    1    0.233079    0.593015    0.127358    11.00000    0.05830    0.04949 =
         0.04726   -0.00706    0.00082   -0.00225
AFIX  23
H1A   2    0.246866    0.506992    0.211623    11.00000   -1.20000
H1B   2    0.240707    0.777379    0.134644    11.00000   -1.20000
AFIX   0
C13   1    0.091601    0.380841    0.128748    11.00000    0.05247    0.09867 =
         0.11136   -0.02324    0.00175    0.00029
HKLF 4


REM  c666 in P2(1)/c
REM R1 =  0.0661 for    2213 Fo > 4sig(Fo)  and  0.0888 for all    3047 data
REM    181 parameters refined using      0 restraints

END

WGHT      0.0663      1.6230

REM Highest difference peak  0.560,  deepest hole -0.386,  1-sigma level  0.071
Q1    1   0.2991  0.4630  0.0034  11.00000  0.05    0.56
Q2    1   0.1169  0.3083  0.2192  11.00000  0.05    0.38
Q3    1   0.2256  0.4634 -0.0345  11.00000  0.05    0.32
Q4    1   0.2643  0.3105  0.0206  11.00000  0.05    0.32
Q5    1   0.3807  0.3018  0.1232  11.00000  0.05    0.31
;
_shelx_res_checksum              70374
####################################################################### 
# 
# This file contains crystal structure data downloaded from the 
# Cambridge Structural Database (CSD) hosted by the Cambridge 
# Crystallographic Data Centre (CCDC).
# 
# Full information about CCDC data access policies and citation 
# guidelines are available at http://www.ccdc.cam.ac.uk/access/V1 
# 
# Audit and citation data items may have been added by the CCDC. 
# Please retain this information to preserve the provenance of 
# this file and to allow appropriate attribution of the data. 
# 
#######################################################################

data_shelx_CCDC4
_database_code_depnum_ccdc_archive 'CCDC 2475121'
loop_
_audit_author_name
_audit_author_address
'Cosimo Cardellicchio'
;CNR ICCOM
Italy
;
_audit_update_record             
;
2025-07-23 deposited with the CCDC.	2025-10-01 downloaded from the CCDC.
;

_audit_creation_method           SHELXL-2016/6
_shelx_SHELXL_version_number     2016/6
_chemical_name_systematic        
;

;
_chemical_name_common            ?
_chemical_melting_point          ?
_chemical_formula_moiety         'C11 H4 Cl F5 O S2'
_chemical_formula_sum            'C11 H4 Cl F5 O S2'
_chemical_formula_weight         346.71

loop_
_atom_type_symbol
_atom_type_description
_atom_type_scat_dispersion_real
_atom_type_scat_dispersion_imag
_atom_type_scat_source
C C 0.0033 0.0016 'International Tables Vol C Tables 4.2.6.8 and 6.1.1.4'
H H 0.0000 0.0000 'International Tables Vol C Tables 4.2.6.8 and 6.1.1.4'
O O 0.0106 0.0060 'International Tables Vol C Tables 4.2.6.8 and 6.1.1.4'
F F 0.0171 0.0103 'International Tables Vol C Tables 4.2.6.8 and 6.1.1.4'
S S 0.1246 0.1234 'International Tables Vol C Tables 4.2.6.8 and 6.1.1.4'
Cl Cl 0.1484 0.1585 'International Tables Vol C Tables 4.2.6.8 and 6.1.1.4'

_space_group_crystal_system      monoclinic
_space_group_IT_number           4
_space_group_name_H-M_alt        'P 21'
_space_group_name_Hall           'P 2yb'

_shelx_space_group_comment       
;
The symmetry employed for this shelxl refinement is uniquely defined
by the following loop, which should always be used as a source of
symmetry information in preference to the above space-group names.
They are only intended as comments.
;

loop_
_space_group_symop_operation_xyz
'x, y, z'
'-x, y+1/2, -z'

_cell_length_a                   5.4298(5)
_cell_length_b                   9.9501(8)
_cell_length_c                   11.8841(10)
_cell_angle_alpha                90
_cell_angle_beta                 97.2490(10)
_cell_angle_gamma                90
_cell_volume                     636.93(9)
_cell_formula_units_Z            2
_cell_measurement_temperature    296(2)
_cell_measurement_reflns_used    2071
_cell_measurement_theta_min      2.679
_cell_measurement_theta_max      23.48

_exptl_crystal_description       needle
_exptl_crystal_colour            colourless
_exptl_crystal_density_meas      ?
_exptl_crystal_density_method    ?
_exptl_crystal_density_diffrn    1.808
_exptl_crystal_F_000             344
_exptl_transmission_factor_min   ?
_exptl_transmission_factor_max   ?
_exptl_crystal_size_max          0.930
_exptl_crystal_size_mid          0.080
_exptl_crystal_size_min          0.050
_exptl_absorpt_coefficient_mu    0.679
_shelx_estimated_absorpt_T_min   0.571
_shelx_estimated_absorpt_T_max   0.967
_exptl_absorpt_correction_type   multi-scan
_exptl_absorpt_correction_T_min  0.870
_exptl_absorpt_correction_T_max  1
_exptl_absorpt_process_details   'SADABS, 2.05'
_exptl_absorpt_special_details   ?
_diffrn_ambient_temperature      296(2)
_diffrn_radiation_wavelength     0.71073
_diffrn_radiation_type           MoK\a
_diffrn_source                   'sealed X-ray tube'
_diffrn_measurement_device_type  'Bruker SMART-APEX diffractometer'
_diffrn_measurement_method       '\f and \w scans'
_diffrn_detector_area_resol_mean 8.13
_diffrn_reflns_number            5088
_diffrn_reflns_av_unetI/netI     0.0380
_diffrn_reflns_av_R_equivalents  0.0219
_diffrn_reflns_limit_h_min       -7
_diffrn_reflns_limit_h_max       7
_diffrn_reflns_limit_k_min       -12
_diffrn_reflns_limit_k_max       12
_diffrn_reflns_limit_l_min       -15
_diffrn_reflns_limit_l_max       16
_diffrn_reflns_theta_min         1.727
_diffrn_reflns_theta_max         28.732
_diffrn_reflns_theta_full        25.000
_diffrn_measured_fraction_theta_max 0.923
_diffrn_measured_fraction_theta_full 0.996
_diffrn_reflns_Laue_measured_fraction_max 0.923
_diffrn_reflns_Laue_measured_fraction_full 0.996
_diffrn_reflns_point_group_measured_fraction_max 0.843
_diffrn_reflns_point_group_measured_fraction_full 0.962
_reflns_number_total             2791
_reflns_number_gt                2371
_reflns_threshold_expression     'I > 2\s(I)'
_reflns_Friedel_coverage         0.729
_reflns_Friedel_fraction_max     0.753
_reflns_Friedel_fraction_full    0.924

_reflns_special_details          
;
 Reflections were merged by SHELXL according to the crystal
 class for the calculation of statistics and refinement.

 _reflns_Friedel_fraction is defined as the number of unique
 Friedel pairs measured divided by the number that would be
 possible theoretically, ignoring centric projections and
 systematic absences.
;

_computing_data_collection       'SMART 5.6 (Bruker)'
_computing_cell_refinement       'SAINT 5.0 (Bruker)'
_computing_data_reduction        'SAINT 5.0 (Bruker)'
_computing_structure_solution    'SHELXTL-NT 6.1 (Bruker)'
_computing_structure_refinement  'SHELXL-2016/6 (Sheldrick, 2016)'
_computing_molecular_graphics    ?
_computing_publication_material  ?
_refine_special_details          ?
_refine_ls_structure_factor_coef Fsqd
_refine_ls_matrix_type           full
_refine_ls_weighting_scheme      calc
_refine_ls_weighting_details     
'w=1/[\s^2^(Fo^2^)+(0.0444P)^2^+0.0050P] where P=(Fo^2^+2Fc^2^)/3'
_atom_sites_solution_primary     direct
_atom_sites_solution_secondary   direct
_atom_sites_solution_hydrogens   geom
_refine_ls_hydrogen_treatment    constr
_refine_ls_extinction_method     none
_refine_ls_extinction_coef       .
_refine_ls_abs_structure_details 
;
 Flack x determined using 893 quotients [(I+)-(I-)]/[(I+)+(I-)]
 (Parsons, Flack and Wagner, Acta Cryst. B69 (2013) 249-259).
;
_refine_ls_abs_structure_Flack   0.04(4)
_chemical_absolute_configuration ?
_refine_ls_number_reflns         2791
_refine_ls_number_parameters     181
_refine_ls_number_restraints     7
_refine_ls_R_factor_all          0.0456
_refine_ls_R_factor_gt           0.0367
_refine_ls_wR_factor_ref         0.0870
_refine_ls_wR_factor_gt          0.0826
_refine_ls_goodness_of_fit_ref   1.035
_refine_ls_restrained_S_all      1.042
_refine_ls_shift/su_max          0.000
_refine_ls_shift/su_mean         0.000

loop_
_atom_site_label
_atom_site_type_symbol
_atom_site_fract_x
_atom_site_fract_y
_atom_site_fract_z
_atom_site_U_iso_or_equiv
_atom_site_adp_type
_atom_site_occupancy
_atom_site_site_symmetry_order
_atom_site_calc_flag
_atom_site_refinement_flags_posn
_atom_site_refinement_flags_adp
_atom_site_refinement_flags_occupancy
_atom_site_disorder_assembly
_atom_site_disorder_group
C1 C 0.0588(7) 0.9554(5) 0.4231(3) 0.0521(10) Uani 1 1 d . . . . .
H1A H 0.123418 0.956309 0.502962 0.062 Uiso 1 1 calc R U . . .
H1B H -0.112751 0.984847 0.416263 0.062 Uiso 1 1 calc R U . . .
S2 S 0.23732(18) 1.07565(10) 0.34774(10) 0.0538(3) Uani 1 1 d . . . . .
O2 O 0.4767(5) 1.0120(3) 0.3339(3) 0.0667(8) Uani 1 1 d . . . . .
S12 S 0.31894(18) 0.71501(9) 0.42084(8) 0.0494(3) Uani 1 1 d . . . . .
C11 C 0.0663(6) 0.8165(4) 0.3805(3) 0.0426(8) Uani 1 1 d . . . . .
C13 C 0.1876(7) 0.5872(4) 0.3388(3) 0.0490(9) Uani 1 1 d . . . . .
C14 C -0.0352(8) 0.6193(5) 0.2824(4) 0.0548(10) Uani 1 1 d . . . . .
H14 H -0.131460 0.561650 0.233388 0.066 Uiso 1 1 calc R U . . .
C15 C -0.1032(7) 0.7501(4) 0.3070(3) 0.0517(10) Uani 1 1 d . . . . .
H15 H -0.252230 0.788723 0.275739 0.062 Uiso 1 1 calc R U . . .
Cl13 Cl 0.3426(2) 0.43661(12) 0.33689(10) 0.0736(4) Uani 1 1 d . . . . .
C21 C 0.0398(6) 1.0676(3) 0.2142(3) 0.0458(8) Uani 1 1 d D . . . .
C22 C -0.1558(6) 1.1575(4) 0.1976(3) 0.0487(9) Uani 1 1 d D . . . .
C23 C -0.3169(7) 1.1607(4) 0.0979(3) 0.0568(11) Uani 1 1 d D . . . .
C24 C -0.2785(7) 1.0740(4) 0.0109(3) 0.0612(11) Uani 1 1 d D . . . .
C25 C -0.0805(7) 0.9856(4) 0.0248(3) 0.0566(11) Uani 1 1 d D . . . .
C26 C 0.0760(7) 0.9827(4) 0.1256(3) 0.0502(9) Uani 1 1 d D . . . .
F22 F -0.1947(5) 1.2420(3) 0.2802(2) 0.0656(6) Uani 1 1 d . . . . .
F23 F -0.5053(5) 1.2456(4) 0.0848(3) 0.0892(9) Uani 1 1 d . . . . .
F24 F -0.4314(6) 1.0759(4) -0.0846(3) 0.0958(10) Uani 1 1 d . . . . .
F25 F -0.0428(6) 0.9039(3) -0.0599(2) 0.0816(9) Uani 1 1 d . . . . .
F26 F 0.2616(5) 0.8944(3) 0.1337(2) 0.0703(7) Uani 1 1 d . . . . .

loop_
_atom_site_aniso_label
_atom_site_aniso_U_11
_atom_site_aniso_U_22
_atom_site_aniso_U_33
_atom_site_aniso_U_23
_atom_site_aniso_U_13
_atom_site_aniso_U_12
C1 0.047(2) 0.064(3) 0.046(2) -0.0088(19) 0.0071(16) 0.0145(19)
S2 0.0452(5) 0.0425(5) 0.0701(7) -0.0095(4) -0.0073(5) 0.0009(4)
O2 0.0374(15) 0.0674(19) 0.093(2) -0.0003(17) -0.0022(14) -0.0024(14)
S12 0.0432(5) 0.0488(5) 0.0536(5) 0.0054(4) -0.0037(4) 0.0049(4)
C11 0.0354(18) 0.051(2) 0.0429(19) 0.0029(16) 0.0101(15) 0.0052(16)
C13 0.050(2) 0.0433(19) 0.054(2) 0.0070(17) 0.0084(18) -0.0009(19)
C14 0.049(2) 0.059(3) 0.055(2) 0.0003(19) 0.0029(18) -0.0098(19)
C15 0.0317(19) 0.065(3) 0.057(2) 0.004(2) 0.0032(16) 0.0014(17)
Cl13 0.0864(9) 0.0446(6) 0.0869(8) 0.0027(6) -0.0005(7) 0.0103(6)
C21 0.0431(19) 0.0383(19) 0.056(2) 0.0000(17) 0.0058(16) 0.0007(17)
C22 0.043(2) 0.0378(19) 0.066(2) 0.0037(17) 0.0097(18) 0.0025(16)
C23 0.039(2) 0.055(2) 0.076(3) 0.014(2) 0.0050(19) 0.0077(19)
C24 0.054(2) 0.068(3) 0.059(2) 0.007(2) -0.0008(19) -0.001(2)
C25 0.058(3) 0.057(3) 0.055(3) -0.0044(19) 0.011(2) -0.005(2)
C26 0.044(2) 0.044(2) 0.064(3) 0.0026(18) 0.0131(18) 0.0022(17)
F22 0.0617(15) 0.0526(14) 0.0833(16) -0.0122(13) 0.0123(12) 0.0126(11)
F23 0.0633(17) 0.090(2) 0.110(2) 0.0157(19) -0.0042(15) 0.0342(16)
F24 0.0841(19) 0.126(3) 0.0700(18) 0.0024(19) -0.0198(15) 0.009(2)
F25 0.095(2) 0.086(2) 0.0649(17) -0.0206(15) 0.0138(15) -0.0001(17)
F26 0.0631(16) 0.0626(16) 0.0849(19) -0.0142(12) 0.0079(13) 0.0215(13)

_geom_special_details            
;
 All esds (except the esd in the dihedral angle between two l.s. planes)
 are estimated using the full covariance matrix.  The cell esds are taken
 into account individually in the estimation of esds in distances, angles
 and torsion angles; correlations between esds in cell parameters are only
 used when they are defined by crystal symmetry.  An approximate (isotropic)
 treatment of cell esds is used for estimating esds involving l.s. planes.
;

loop_
_geom_bond_atom_site_label_1
_geom_bond_atom_site_label_2
_geom_bond_distance
_geom_bond_site_symmetry_2
_geom_bond_publ_flag
C1 C11 1.475(6) . ?
C1 S2 1.841(5) . ?
C1 H1A 0.9700 . ?
C1 H1B 0.9700 . ?
S2 O2 1.474(3) . ?
S2 C21 1.801(3) . ?
S12 C13 1.703(4) . ?
S12 C11 1.722(4) . ?
C11 C15 1.357(5) . ?
C13 C14 1.346(6) . ?
C13 Cl13 1.720(4) . ?
C14 C15 1.394(6) . ?
C14 H14 0.9300 . ?
C15 H15 0.9300 . ?
C21 C22 1.383(3) . ?
C21 C26 1.384(3) . ?
C22 F22 1.330(4) . ?
C22 C23 1.381(3) . ?
C23 F23 1.321(5) . ?
C23 C24 1.383(4) . ?
C24 F24 1.319(5) . ?
C24 C25 1.382(3) . ?
C25 F25 1.329(5) . ?
C25 C26 1.379(3) . ?
C26 F26 1.331(4) . ?

loop_
_geom_angle_atom_site_label_1
_geom_angle_atom_site_label_2
_geom_angle_atom_site_label_3
_geom_angle
_geom_angle_site_symmetry_1
_geom_angle_site_symmetry_3
_geom_angle_publ_flag
C11 C1 S2 113.8(3) . . ?
C11 C1 H1A 108.8 . . ?
S2 C1 H1A 108.8 . . ?
C11 C1 H1B 108.8 . . ?
S2 C1 H1B 108.8 . . ?
H1A C1 H1B 107.7 . . ?
O2 S2 C21 108.55(18) . . ?
O2 S2 C1 107.50(19) . . ?
C21 S2 C1 96.18(18) . . ?
C13 S12 C11 90.98(19) . . ?
C15 C11 C1 129.1(4) . . ?
C15 C11 S12 110.2(3) . . ?
C1 C11 S12 120.6(3) . . ?
C14 C13 S12 113.1(3) . . ?
C14 C13 Cl13 127.7(4) . . ?
S12 C13 Cl13 119.2(2) . . ?
C13 C14 C15 111.3(4) . . ?
C13 C14 H14 124.4 . . ?
C15 C14 H14 124.4 . . ?
C11 C15 C14 114.4(4) . . ?
C11 C15 H15 122.8 . . ?
C14 C15 H15 122.8 . . ?
C22 C21 C26 117.8(3) . . ?
C22 C21 S2 117.3(2) . . ?
C26 C21 S2 124.9(2) . . ?
F22 C22 C23 118.4(3) . . ?
F22 C22 C21 119.6(3) . . ?
C23 C22 C21 122.0(3) . . ?
F23 C23 C22 120.9(3) . . ?
F23 C23 C24 119.9(3) . . ?
C22 C23 C24 119.2(4) . . ?
F24 C24 C25 120.5(4) . . ?
F24 C24 C23 119.7(3) . . ?
C25 C24 C23 119.7(4) . . ?
F25 C25 C26 120.5(3) . . ?
F25 C25 C24 119.4(3) . . ?
C26 C25 C24 120.1(4) . . ?
F26 C26 C25 117.1(3) . . ?
F26 C26 C21 121.8(3) . . ?
C25 C26 C21 121.1(3) . . ?

_refine_diff_density_max         0.243
_refine_diff_density_min         -0.168
_refine_diff_density_rms         0.045

_shelx_res_file                  
;
TITL c591 in P2(1)
    shelx.res
    created by SHELXL-2016/6 at 19:08:51 on 12-Sep-2022
CELL 0.71073   5.4298   9.9501  11.8841  90.000  97.249  90.000
ZERR    2.00   0.0005   0.0008   0.0010   0.000   0.001   0.000
LATT -1
SYMM -X, 0.5+Y, -Z
SFAC C  H  O  F  S  Cl
UNIT 22 8 2 10 4 2
L.S. 10
ACTA   50
BOND $H
TEMP 23
DFIX 1.39 0.003 C21 C22 C22 C23 C23 C24 C24 C25 C25 C26 C26 C21
FMAP 2
PLAN 5
size 0.93 0.08 0.05
WGHT    0.044400    0.005000
FVAR       1.19678
MOLE 1
C1    1    0.058796    0.955420    0.423054    11.00000    0.04699    0.06380 =
         0.04572   -0.00877    0.00707    0.01448
AFIX  23
H1A   2    0.123418    0.956309    0.502962    11.00000   -1.20000
H1B   2   -0.112751    0.984847    0.416263    11.00000   -1.20000
AFIX   0
S2    5    0.237320    1.075649    0.347742    11.00000    0.04516    0.04254 =
         0.07010   -0.00947   -0.00731    0.00094
O2    3    0.476710    1.011969    0.333910    11.00000    0.03741    0.06737 =
         0.09254   -0.00031   -0.00224   -0.00242
S12   5    0.318936    0.715006    0.420845    11.00000    0.04321    0.04880 =
         0.05358    0.00541   -0.00375    0.00488
C11   1    0.066316    0.816469    0.380459    11.00000    0.03536    0.05096 =
         0.04291    0.00294    0.01015    0.00521
C13   1    0.187614    0.587153    0.338839    11.00000    0.05024    0.04326 =
         0.05406    0.00698    0.00839   -0.00091
C14   1   -0.035213    0.619282    0.282441    11.00000    0.04942    0.05871 =
         0.05539    0.00028    0.00291   -0.00977
AFIX  43
H14   2   -0.131460    0.561650    0.233388    11.00000   -1.20000
AFIX   0
C15   1   -0.103173    0.750130    0.307039    11.00000    0.03170    0.06526 =
         0.05740    0.00393    0.00319    0.00144
AFIX  43
H15   2   -0.252230    0.788723    0.275739    11.00000   -1.20000
AFIX   0
CL13  6    0.342593    0.436609    0.336885    11.00000    0.08639    0.04463 =
         0.08686    0.00272   -0.00048    0.01032
C21   1    0.039782    1.067585    0.214226    11.00000    0.04307    0.03832 =
         0.05582   -0.00001    0.00583    0.00068
C22   1   -0.155751    1.157467    0.197588    11.00000    0.04335    0.03777 =
         0.06574    0.00367    0.00973    0.00247
C23   1   -0.316896    1.160734    0.097948    11.00000    0.03852    0.05520 =
         0.07624    0.01353    0.00503    0.00770
C24   1   -0.278493    1.073959    0.010884    11.00000    0.05444    0.06821 =
         0.05900    0.00734   -0.00082   -0.00065
C25   1   -0.080536    0.985637    0.024753    11.00000    0.05835    0.05702 =
         0.05532   -0.00438    0.01101   -0.00489
C26   1    0.075964    0.982658    0.125578    11.00000    0.04429    0.04377 =
         0.06406    0.00262    0.01310    0.00219
F22   4   -0.194692    1.241959    0.280219    11.00000    0.06172    0.05260 =
         0.08326   -0.01216    0.01227    0.01261
F23   4   -0.505292    1.245647    0.084771    11.00000    0.06327    0.09004 =
         0.11031    0.01572   -0.00416    0.03423
F24   4   -0.431438    1.075910   -0.084561    11.00000    0.08407    0.12568 =
         0.06996    0.00238   -0.01977    0.00872
F25   4   -0.042774    0.903851   -0.059852    11.00000    0.09461    0.08614 =
         0.06492   -0.02056    0.01382   -0.00009
F26   4    0.261626    0.894408    0.133706    11.00000    0.06306    0.06262 =
         0.08488   -0.01420    0.00793    0.02148
HKLF  4


REM  c591 in P2(1)
REM R1 =  0.0367 for    2371 Fo > 4sig(Fo)  and  0.0456 for all    2791 data
REM    181 parameters refined using      7 restraints

END

WGHT      0.0444      0.0050

REM Highest difference peak  0.243,  deepest hole -0.168,  1-sigma level  0.045
Q1    1   0.1775  0.7696  0.3959  11.00000  0.05    0.24
Q2    1  -0.1566  1.0494  0.0262  11.00000  0.05    0.21
Q3    1   0.4035  0.7113  0.5051  11.00000  0.05    0.20
Q4    1   0.1200  1.0769  0.2767  11.00000  0.05    0.20
Q5    1   0.0447  1.0327  0.1823  11.00000  0.05    0.20
;
_shelx_res_checksum              42458
####################################################################### 
# 
# This file contains crystal structure data downloaded from the 
# Cambridge Structural Database (CSD) hosted by the Cambridge 
# Crystallographic Data Centre (CCDC).
# 
# Full information about CCDC data access policies and citation 
# guidelines are available at http://www.ccdc.cam.ac.uk/access/V1 
# 
# Audit and citation data items may have been added by the CCDC. 
# Please retain this information to preserve the provenance of 
# this file and to allow appropriate attribution of the data. 
# 
#######################################################################

data_nl37
_database_code_depnum_ccdc_archive 'CCDC 2475122'
loop_
_audit_author_name
_audit_author_address
'Cosimo Cardellicchio'
;CNR ICCOM
Italy
;
_audit_update_record             
;
2025-07-23 deposited with the CCDC.	2025-10-01 downloaded from the CCDC.
;

_audit_creation_method           SHELXL-2016/6
_shelx_SHELXL_version_number     2016/6
_chemical_name_systematic        
;
4-bromophenyl 3-chlorobenzyl sulfoxide
;
_chemical_name_common            ?
_chemical_melting_point          ?
_chemical_formula_moiety         'C13 H10 Br Cl O S'
_chemical_formula_sum            'C13 H10 Br Cl O S'
_chemical_formula_weight         329.63

loop_
_atom_type_symbol
_atom_type_description
_atom_type_scat_dispersion_real
_atom_type_scat_dispersion_imag
_atom_type_scat_source
C C 0.0033 0.0016 'International Tables Vol C Tables 4.2.6.8 and 6.1.1.4'
H H 0.0000 0.0000 'International Tables Vol C Tables 4.2.6.8 and 6.1.1.4'
O O 0.0106 0.0060 'International Tables Vol C Tables 4.2.6.8 and 6.1.1.4'
S S 0.1246 0.1234 'International Tables Vol C Tables 4.2.6.8 and 6.1.1.4'
Cl Cl 0.1484 0.1585 'International Tables Vol C Tables 4.2.6.8 and 6.1.1.4'
Br Br -0.2901 2.4595 'International Tables Vol C Tables 4.2.6.8 and 6.1.1.4'

_space_group_crystal_system      monoclinic
_space_group_IT_number           14
_space_group_name_H-M_alt        'P 21/c'
_space_group_name_Hall           '-P 2ybc'

_shelx_space_group_comment       
;
The symmetry employed for this shelxl refinement is uniquely defined
by the following loop, which should always be used as a source of
symmetry information in preference to the above space-group names.
They are only intended as comments.
;

loop_
_space_group_symop_operation_xyz
'x, y, z'
'-x, y+1/2, -z+1/2'
'-x, -y, -z'
'x, -y-1/2, z-1/2'

_cell_length_a                   14.7677(9)
_cell_length_b                   10.6376(7)
_cell_length_c                   8.7815(5)
_cell_angle_alpha                90
_cell_angle_beta                 104.7950(10)
_cell_angle_gamma                90
_cell_volume                     1333.77(14)
_cell_formula_units_Z            4
_cell_measurement_temperature    296(2)
_cell_measurement_reflns_used    3604
_cell_measurement_theta_min      2.38
_cell_measurement_theta_max      26.28

_exptl_crystal_description       prism
_exptl_crystal_colour            colourless
_exptl_crystal_density_meas      ?
_exptl_crystal_density_method    ?
_exptl_crystal_density_diffrn    1.642
_exptl_crystal_F_000             656
_exptl_transmission_factor_min   ?
_exptl_transmission_factor_max   ?
_exptl_crystal_size_max          0.410
_exptl_crystal_size_mid          0.350
_exptl_crystal_size_min          0.110
_exptl_absorpt_coefficient_mu    3.418
_shelx_estimated_absorpt_T_min   0.335
_shelx_estimated_absorpt_T_max   0.705
_exptl_absorpt_correction_type   multi-scan
_exptl_absorpt_correction_T_min  0.67
_exptl_absorpt_correction_T_max  1
_exptl_absorpt_process_details   'SADABS, 2.05'
_exptl_absorpt_special_details   ?
_diffrn_ambient_temperature      296(2)
_diffrn_radiation_wavelength     0.71073
_diffrn_radiation_type           MoK\a
_diffrn_source                   'sealed X-ray tube'
_diffrn_measurement_device_type  'Bruker SMART-APEX diffractometer'
_diffrn_measurement_method       '\f and \w scans'
_diffrn_detector_area_resol_mean 8.13
_diffrn_reflns_number            10355
_diffrn_reflns_av_unetI/netI     0.0345
_diffrn_reflns_av_R_equivalents  0.0316
_diffrn_reflns_limit_h_min       -19
_diffrn_reflns_limit_h_max       19
_diffrn_reflns_limit_k_min       -14
_diffrn_reflns_limit_k_max       14
_diffrn_reflns_limit_l_min       -11
_diffrn_reflns_limit_l_max       11
_diffrn_reflns_theta_min         1.426
_diffrn_reflns_theta_max         28.743
_diffrn_reflns_theta_full        25.000
_diffrn_measured_fraction_theta_max 0.934
_diffrn_measured_fraction_theta_full 0.999
_diffrn_reflns_Laue_measured_fraction_max 0.934
_diffrn_reflns_Laue_measured_fraction_full 0.999
_diffrn_reflns_point_group_measured_fraction_max 0.934
_diffrn_reflns_point_group_measured_fraction_full 0.999
_reflns_number_total             3231
_reflns_number_gt                2361
_reflns_threshold_expression     'I > 2\s(I)'
_reflns_Friedel_coverage         0.000
_reflns_Friedel_fraction_max     .
_reflns_Friedel_fraction_full    .

_reflns_special_details          
;
 Reflections were merged by SHELXL according to the crystal
 class for the calculation of statistics and refinement.

 _reflns_Friedel_fraction is defined as the number of unique
 Friedel pairs measured divided by the number that would be
 possible theoretically, ignoring centric projections and
 systematic absences.
;

_computing_data_collection       'SMART 5.6 (Bruker)'
_computing_cell_refinement       'SAINT 5.0 (Bruker)'
_computing_data_reduction        'SAINT 5.0 (Bruker)'
_computing_structure_solution    'SHELXTL-NT 6.1 (Bruker)'
_computing_structure_refinement  'SHELXL-2016/6 (Sheldrick, 2016)'
_computing_molecular_graphics    ?
_computing_publication_material  ?
_refine_special_details          ?
_refine_ls_structure_factor_coef Fsqd
_refine_ls_matrix_type           full
_refine_ls_weighting_scheme      calc
_refine_ls_weighting_details     
'w=1/[\s^2^(Fo^2^)+(0.0638P)^2^+0.4032P] where P=(Fo^2^+2Fc^2^)/3'
_atom_sites_solution_primary     direct
_atom_sites_solution_secondary   direct
_atom_sites_solution_hydrogens   geom
_refine_ls_hydrogen_treatment    constr
_refine_ls_extinction_method     none
_refine_ls_extinction_coef       .
_refine_ls_number_reflns         3231
_refine_ls_number_parameters     154
_refine_ls_number_restraints     0
_refine_ls_R_factor_all          0.0609
_refine_ls_R_factor_gt           0.0412
_refine_ls_wR_factor_ref         0.1179
_refine_ls_wR_factor_gt          0.1076
_refine_ls_goodness_of_fit_ref   1.020
_refine_ls_restrained_S_all      1.020
_refine_ls_shift/su_max          0.000
_refine_ls_shift/su_mean         0.000

loop_
_atom_site_label
_atom_site_type_symbol
_atom_site_fract_x
_atom_site_fract_y
_atom_site_fract_z
_atom_site_U_iso_or_equiv
_atom_site_adp_type
_atom_site_occupancy
_atom_site_site_symmetry_order
_atom_site_calc_flag
_atom_site_refinement_flags_posn
_atom_site_refinement_flags_adp
_atom_site_refinement_flags_occupancy
_atom_site_disorder_assembly
_atom_site_disorder_group
C1 C 0.6142(2) 0.0961(3) 0.4160(3) 0.0507(7) Uani 1 1 d . . . . .
H1A H 0.601093 0.122449 0.513983 0.061 Uiso 1 1 calc R U . . .
H1B H 0.595042 0.009110 0.396566 0.061 Uiso 1 1 calc R U . . .
O2 O 0.56862(15) 0.1402(3) 0.1091(2) 0.0688(6) Uani 1 1 d . . . . .
S2 S 0.55087(5) 0.19467(7) 0.25488(8) 0.04830(19) Uani 1 1 d . . . . .
C11 C 0.71667(19) 0.1093(3) 0.4266(3) 0.0458(6) Uani 1 1 d . . . . .
C12 C 0.75829(19) 0.0311(3) 0.3378(3) 0.0484(6) Uani 1 1 d . . . . .
H12 H 0.723671 -0.032399 0.276742 0.058 Uiso 1 1 calc R U . . .
C13 C 0.8517(2) 0.0480(3) 0.3404(3) 0.0489(6) Uani 1 1 d . . . . .
Cl13 Cl 0.90168(6) -0.05056(9) 0.22673(12) 0.0728(3) Uani 1 1 d . . . . .
C14 C 0.9045(2) 0.1406(3) 0.4292(4) 0.0564(7) Uani 1 1 d . . . . .
H14 H 0.967195 0.150850 0.430212 0.068 Uiso 1 1 calc R U . . .
C15 C 0.8627(2) 0.2181(3) 0.5170(4) 0.0645(8) Uani 1 1 d . . . . .
H15 H 0.897593 0.281953 0.576862 0.077 Uiso 1 1 calc R U . . .
C16 C 0.7697(2) 0.2027(3) 0.5178(4) 0.0580(7) Uani 1 1 d . . . . .
H16 H 0.742936 0.254865 0.579304 0.070 Uiso 1 1 calc R U . . .
C21 C 0.43374(17) 0.1523(2) 0.2565(3) 0.0415(5) Uani 1 1 d . . . . .
C22 C 0.3887(2) 0.0550(2) 0.1637(4) 0.0498(6) Uani 1 1 d . . . . .
H22 H 0.420446 0.006295 0.106079 0.060 Uiso 1 1 calc R U . . .
C23 C 0.2961(2) 0.0306(3) 0.1571(4) 0.0537(7) Uani 1 1 d . . . . .
H23 H 0.265052 -0.035009 0.095364 0.064 Uiso 1 1 calc R U . . .
Br24 Br 0.12182(2) 0.07244(4) 0.22710(5) 0.07229(16) Uani 1 1 d . . . . .
C24 C 0.24976(19) 0.1040(3) 0.2425(3) 0.0485(6) Uani 1 1 d . . . . .
C25 C 0.2949(2) 0.2002(3) 0.3365(4) 0.0542(7) Uani 1 1 d . . . . .
H25 H 0.263259 0.247958 0.395215 0.065 Uiso 1 1 calc R U . . .
C26 C 0.38750(19) 0.2255(3) 0.3432(3) 0.0503(6) Uani 1 1 d . . . . .
H26 H 0.418520 0.290979 0.405241 0.060 Uiso 1 1 calc R U . . .

loop_
_atom_site_aniso_label
_atom_site_aniso_U_11
_atom_site_aniso_U_22
_atom_site_aniso_U_33
_atom_site_aniso_U_23
_atom_site_aniso_U_13
_atom_site_aniso_U_12
C1 0.0433(15) 0.0584(17) 0.0507(16) 0.0114(12) 0.0128(12) 0.0082(12)
O2 0.0491(12) 0.1095(19) 0.0504(12) 0.0061(12) 0.0176(9) 0.0004(12)
S2 0.0359(3) 0.0562(4) 0.0533(4) 0.0113(3) 0.0123(3) 0.0022(3)
C11 0.0380(14) 0.0519(14) 0.0462(14) 0.0102(11) 0.0084(11) 0.0055(11)
C12 0.0390(14) 0.0508(15) 0.0525(15) 0.0018(12) 0.0066(12) 0.0010(11)
C13 0.0384(14) 0.0554(16) 0.0512(15) 0.0058(12) 0.0087(12) 0.0056(11)
Cl13 0.0461(4) 0.0842(6) 0.0910(6) -0.0173(4) 0.0231(4) 0.0058(4)
C14 0.0369(15) 0.0687(19) 0.0607(17) 0.0039(15) 0.0071(13) -0.0029(13)
C15 0.0545(18) 0.0646(19) 0.069(2) -0.0088(15) 0.0050(15) -0.0099(15)
C16 0.0577(18) 0.0600(18) 0.0553(16) -0.0060(14) 0.0125(14) 0.0048(14)
C21 0.0340(13) 0.0468(14) 0.0436(13) 0.0059(11) 0.0095(10) 0.0038(10)
C22 0.0475(16) 0.0461(15) 0.0603(17) -0.0007(12) 0.0221(13) 0.0035(11)
C23 0.0493(16) 0.0488(15) 0.0626(18) -0.0045(13) 0.0135(14) -0.0070(12)
Br24 0.0390(2) 0.0869(3) 0.0931(3) 0.01022(18) 0.02072(17) -0.00480(14)
C24 0.0361(14) 0.0549(15) 0.0555(16) 0.0106(13) 0.0137(12) 0.0030(11)
C25 0.0448(15) 0.0613(17) 0.0597(17) -0.0023(14) 0.0190(13) 0.0078(13)
C26 0.0433(15) 0.0552(16) 0.0518(15) -0.0070(12) 0.0115(12) 0.0026(12)

_geom_special_details            
;
 All esds (except the esd in the dihedral angle between two l.s. planes)
 are estimated using the full covariance matrix.  The cell esds are taken
 into account individually in the estimation of esds in distances, angles
 and torsion angles; correlations between esds in cell parameters are only
 used when they are defined by crystal symmetry.  An approximate (isotropic)
 treatment of cell esds is used for estimating esds involving l.s. planes.
;

loop_
_geom_bond_atom_site_label_1
_geom_bond_atom_site_label_2
_geom_bond_distance
_geom_bond_site_symmetry_2
_geom_bond_publ_flag
C1 C11 1.499(4) . ?
C1 S2 1.817(3) . ?
C1 H1A 0.9700 . ?
C1 H1B 0.9700 . ?
O2 S2 1.488(2) . ?
S2 C21 1.791(3) . ?
C11 C16 1.386(4) . ?
C11 C12 1.387(4) . ?
C12 C13 1.385(4) . ?
C12 H12 0.9300 . ?
C13 C14 1.369(4) . ?
C13 Cl13 1.738(3) . ?
C14 C15 1.378(4) . ?
C14 H14 0.9300 . ?
C15 C16 1.385(5) . ?
C15 H15 0.9300 . ?
C16 H16 0.9300 . ?
C21 C22 1.379(4) . ?
C21 C26 1.385(4) . ?
C22 C23 1.378(4) . ?
C22 H22 0.9300 . ?
C23 C24 1.380(4) . ?
C23 H23 0.9300 . ?
Br24 C24 1.890(3) . ?
C24 C25 1.376(4) . ?
C25 C26 1.380(4) . ?
C25 H25 0.9300 . ?
C26 H26 0.9300 . ?

loop_
_geom_angle_atom_site_label_1
_geom_angle_atom_site_label_2
_geom_angle_atom_site_label_3
_geom_angle
_geom_angle_site_symmetry_1
_geom_angle_site_symmetry_3
_geom_angle_publ_flag
C11 C1 S2 107.77(19) . . ?
C11 C1 H1A 110.2 . . ?
S2 C1 H1A 110.2 . . ?
C11 C1 H1B 110.2 . . ?
S2 C1 H1B 110.2 . . ?
H1A C1 H1B 108.5 . . ?
O2 S2 C21 106.94(13) . . ?
O2 S2 C1 106.04(14) . . ?
C21 S2 C1 98.88(12) . . ?
C16 C11 C12 119.3(3) . . ?
C16 C11 C1 121.0(3) . . ?
C12 C11 C1 119.6(3) . . ?
C13 C12 C11 119.7(3) . . ?
C13 C12 H12 120.2 . . ?
C11 C12 H12 120.2 . . ?
C14 C13 C12 121.6(3) . . ?
C14 C13 Cl13 119.8(2) . . ?
C12 C13 Cl13 118.6(2) . . ?
C13 C14 C15 118.5(3) . . ?
C13 C14 H14 120.7 . . ?
C15 C14 H14 120.7 . . ?
C14 C15 C16 121.2(3) . . ?
C14 C15 H15 119.4 . . ?
C16 C15 H15 119.4 . . ?
C15 C16 C11 119.8(3) . . ?
C15 C16 H16 120.1 . . ?
C11 C16 H16 120.1 . . ?
C22 C21 C26 121.1(2) . . ?
C22 C21 S2 120.4(2) . . ?
C26 C21 S2 118.4(2) . . ?
C23 C22 C21 119.3(3) . . ?
C23 C22 H22 120.3 . . ?
C21 C22 H22 120.3 . . ?
C22 C23 C24 119.7(3) . . ?
C22 C23 H23 120.1 . . ?
C24 C23 H23 120.1 . . ?
C25 C24 C23 121.0(3) . . ?
C25 C24 Br24 119.9(2) . . ?
C23 C24 Br24 119.1(2) . . ?
C24 C25 C26 119.6(3) . . ?
C24 C25 H25 120.2 . . ?
C26 C25 H25 120.2 . . ?
C25 C26 C21 119.3(3) . . ?
C25 C26 H26 120.3 . . ?
C21 C26 H26 120.3 . . ?

_refine_diff_density_max         0.652
_refine_diff_density_min         -0.408
_refine_diff_density_rms         0.076

_shelx_res_file                  
;
TITL NL37 in P2(1)/c
    shelx.res
    created by SHELXL-2016/6 at 07:45:14 on 23-Sep-2021
CELL 0.71073  14.7677  10.6376   8.7815  90.000 104.795  90.000
ZERR    4.00   0.0009   0.0007   0.0005   0.000   0.001   0.000
LATT 1
SYMM -X, 0.5+Y, 0.5-Z
SFAC C  H  O  S  Cl Br
UNIT 52 40 4 4 4 4
L.S. 10
ACTA 50
BOND $H
FMAP 2
PLAN 5
SIZE 0.41 0.35 0.11
TEMP 23
WGHT    0.063800    0.403200
FVAR       0.43569
MOLE 1
C1    1    0.614187    0.096107    0.416021    11.00000    0.04335    0.05842 =
         0.05074    0.01140    0.01284    0.00820
AFIX  23
H1A   2    0.601093    0.122449    0.513983    11.00000   -1.20000
H1B   2    0.595042    0.009110    0.396566    11.00000   -1.20000
AFIX   0
O2    3    0.568617    0.140158    0.109122    11.00000    0.04906    0.10954 =
         0.05036    0.00612    0.01759    0.00038
S2    4    0.550866    0.194670    0.254883    11.00000    0.03589    0.05622 =
         0.05330    0.01127    0.01235    0.00224
C11   1    0.716675    0.109303    0.426640    11.00000    0.03798    0.05191 =
         0.04615    0.01022    0.00845    0.00555
C12   1    0.758289    0.031093    0.337784    11.00000    0.03901    0.05080 =
         0.05246    0.00176    0.00657    0.00105
AFIX  43
H12   2    0.723671   -0.032399    0.276742    11.00000   -1.20000
AFIX   0
C13   1    0.851671    0.048037    0.340432    11.00000    0.03842    0.05540 =
         0.05124    0.00581    0.00868    0.00561
CL13  5    0.901680   -0.050559    0.226735    11.00000    0.04614    0.08422 =
         0.09102   -0.01732    0.02307    0.00577
C14   1    0.904507    0.140558    0.429197    11.00000    0.03693    0.06867 =
         0.06073    0.00390    0.00714   -0.00293
AFIX  43
H14   2    0.967195    0.150850    0.430212    11.00000   -1.20000
AFIX   0
C15   1    0.862698    0.218095    0.517013    11.00000    0.05453    0.06464 =
         0.06854   -0.00884    0.00497   -0.00990
AFIX  43
H15   2    0.897593    0.281953    0.576862    11.00000   -1.20000
AFIX   0
C16   1    0.769714    0.202707    0.517808    11.00000    0.05774    0.05996 =
         0.05530   -0.00602    0.01250    0.00481
AFIX  43
H16   2    0.742936    0.254865    0.579304    11.00000   -1.20000
AFIX   0
C21   1    0.433743    0.152259    0.256516    11.00000    0.03397    0.04682 =
         0.04359    0.00592    0.00951    0.00379
C22   1    0.388689    0.054970    0.163666    11.00000    0.04754    0.04612 =
         0.06030   -0.00072    0.02208    0.00352
AFIX  43
H22   2    0.420446    0.006295    0.106079    11.00000   -1.20000
AFIX   0
C23   1    0.296132    0.030625    0.157094    11.00000    0.04933    0.04881 =
         0.06258   -0.00446    0.01347   -0.00697
AFIX  43
H23   2    0.265052   -0.035009    0.095364    11.00000   -1.20000
AFIX   0
BR24  6    0.121821    0.072444    0.227102    11.00000    0.03904    0.08688 =
         0.09306    0.01022    0.02072   -0.00480
C24   1    0.249759    0.104036    0.242488    11.00000    0.03612    0.05491 =
         0.05551    0.01060    0.01370    0.00296
C25   1    0.294921    0.200246    0.336527    11.00000    0.04481    0.06128 =
         0.05971   -0.00232    0.01901    0.00785
AFIX  43
H25   2    0.263259    0.247958    0.395215    11.00000   -1.20000
AFIX   0
C26   1    0.387496    0.225475    0.343185    11.00000    0.04335    0.05524 =
         0.05183   -0.00697    0.01146    0.00259
AFIX  43
H26   2    0.418520    0.290979    0.405241    11.00000   -1.20000

AFIX   0
HKLF 4


REM  NL37 in P2(1)/c
REM R1 =  0.0412 for    2361 Fo > 4sig(Fo)  and  0.0609 for all    3231 data
REM    154 parameters refined using      0 restraints

END

WGHT      0.0638      0.4032

REM Highest difference peak  0.652,  deepest hole -0.408,  1-sigma level  0.076
Q1    1   0.1088  0.0929  0.1308  11.00000  0.05    0.65
Q2    1   0.0756  0.0817  0.1418  11.00000  0.05    0.62
Q3    1   0.1199  0.0888  0.3320  11.00000  0.05    0.58
Q4    1   0.1871  0.0761  0.2670  11.00000  0.05    0.51
Q5    1   0.1682  0.0700  0.1960  11.00000  0.05    0.47
;
_shelx_res_checksum              28595
####################################################################### 
# 
# This file contains crystal structure data downloaded from the 
# Cambridge Structural Database (CSD) hosted by the Cambridge 
# Crystallographic Data Centre (CCDC).
# 
# Full information about CCDC data access policies and citation 
# guidelines are available at http://www.ccdc.cam.ac.uk/access/V1 
# 
# Audit and citation data items may have been added by the CCDC. 
# Please retain this information to preserve the provenance of 
# this file and to allow appropriate attribution of the data. 
# 
#######################################################################

data_shelx_CCDC5
_database_code_depnum_ccdc_archive 'CCDC 2475118'
loop_
_audit_author_name
_audit_author_address
'Cosimo Cardellicchio'
;CNR ICCOM
Italy
;
_audit_update_record             
;
2025-07-23 deposited with the CCDC.	2025-10-01 downloaded from the CCDC.
;

_audit_creation_method           SHELXL-2019/3
_shelx_SHELXL_version_number     2019/3
_chemical_name_systematic        ?
_chemical_name_common            ?
_chemical_melting_point          ?
_chemical_formula_moiety         ?
_chemical_formula_sum            'C13 H10 Br N O3 S'
_chemical_formula_weight         340.19

loop_
_atom_type_symbol
_atom_type_description
_atom_type_scat_dispersion_real
_atom_type_scat_dispersion_imag
_atom_type_scat_source
C C 0.0181 0.0091 'International Tables Vol C Tables 4.2.6.8 and 6.1.1.4'
H H 0.0000 0.0000 'International Tables Vol C Tables 4.2.6.8 and 6.1.1.4'
Br Br -0.6763 1.2805 'International Tables Vol C Tables 4.2.6.8 and 6.1.1.4'
N N 0.0311 0.0180 'International Tables Vol C Tables 4.2.6.8 and 6.1.1.4'
O O 0.0492 0.0322 'International Tables Vol C Tables 4.2.6.8 and 6.1.1.4'
S S 0.3331 0.5567 'International Tables Vol C Tables 4.2.6.8 and 6.1.1.4'

_space_group_crystal_system      monoclinic
_space_group_IT_number           14
_space_group_name_H-M_alt        'P 21/c'
_space_group_name_Hall           '-P 2ybc'

_shelx_space_group_comment       
;
The symmetry employed for this shelxl refinement is uniquely defined
by the following loop, which should always be used as a source of
symmetry information in preference to the above space-group names.
They are only intended as comments.
;

loop_
_space_group_symop_operation_xyz
'x, y, z'
'-x, y+1/2, -z+1/2'
'-x, -y, -z'
'x, -y-1/2, z-1/2'

_cell_length_a                   5.5795(3)
_cell_length_b                   15.8279(7)
_cell_length_c                   15.0311(6)
_cell_angle_alpha                90
_cell_angle_beta                 97.030(3)
_cell_angle_gamma                90
_cell_volume                     1317.44(11)
_cell_formula_units_Z            4
_cell_measurement_temperature    219(2)
_cell_measurement_reflns_used    7019
_cell_measurement_theta_min      4.0722
_cell_measurement_theta_max      68.1509

_exptl_crystal_description       prism
_exptl_crystal_colour            'clear light colourless-yellow'
_exptl_crystal_density_meas      ?
_exptl_crystal_density_method    'not measured'
_exptl_crystal_density_diffrn    1.715
_exptl_crystal_F_000             680
_exptl_transmission_factor_min   ?
_exptl_transmission_factor_max   ?
_exptl_crystal_size_max          0.080
_exptl_crystal_size_mid          0.060
_exptl_crystal_size_min          0.060
_exptl_absorpt_coefficient_mu    5.778
_shelx_estimated_absorpt_T_min   0.655
_shelx_estimated_absorpt_T_max   0.723
_exptl_absorpt_correction_type   Multi-Scan
_exptl_absorpt_correction_T_min  0.55
_exptl_absorpt_correction_T_max  0.72
_exptl_absorpt_process_details   
;
SADABS-2016/2 - Bruker AXS area detector scaling and absorption correction 
 --------------------------------------------------------------------------
 
 Reference: Krause, L., Herbst-Irmer, R., Sheldrick G.M. & Stalke D.,
 J. Appl. Cryst. 48 (2015) 3-10.

 Equivalent reflections defined by point group 2/m    for scaling

 Equivalent reflections defined by point group 2/m    for error model

 Reading file cu_Cardellicchio_CCN69_0m.raw

 Mean and maximum errors in direction cosine check function =   0.000   0.006
 The mean error should not exceed 0.005, and is usually caused by matrix
 changes during data processing.

 Approximate wavelength, cell and maximum 2-theta (from cosines etc.):
 1.54183    8.533    5.348   25.524   90.013   97.516   89.998  130.21

 Scan  2-theta  high res  %[I>3sig(I)]
   1   107.57    0.8501      42.46
   2   107.57    0.8501      47.35
   3    92.57    0.8501      54.83
   4   107.57    0.8501      36.52
   5   -18.14    1.2598      66.39
   6   -48.14    1.0085      52.52
   7   -18.14    1.2749      64.98
   8    77.57    0.8569      45.98
   9   107.57    0.8503      33.15
  10   -33.14    1.1299      55.41
  11   107.57    0.8501      41.50
  12   -48.14    1.0056      57.07
  13   107.57    0.8502      47.75
  14    77.57    0.8569      51.29
  15   107.57    0.8505      39.17
  16    77.57    0.8582      49.52
  17   107.57    0.8503      30.17
  18    92.57    0.8501      31.04
  19   107.57    0.8503      41.93
  20   107.57    0.8502      46.28
  21   107.57    0.8501      39.55
  22    92.57    0.8522      42.66
  23    77.57    0.8550      41.56
  24    77.57    0.8587      32.96
  25   -48.14    1.0070      52.17
  26   107.57    0.8502      43.72

 ==============================================================================

 PART 1 - Refinement of parameters to model systematic errors

 Thresholds should now be specified for excluding reflections from the
 parameter refinement; these reflections may still be corrected and included
 in the final output .hkl file

   36423 Reflections of which   2208 unique;    8.74 data per frame

 Redundancy:          1     2     3     4     5     6     7     8     9+
 Number of groups:     2     2     9    38    19    38   102    59  1939

 Mean(I/sigma):  -inf    0     1     2     3     5    10    15    20   +inf
 Number of groups:   211   594   237   177   262   344   154    66   163


 Settings for parameter refinement:

 Maximum resolution =  0.1000 A
 (Intensity/sigma) threshold = 1.500
 Restraint esd for equal adjacent scale factors =  0.0050
 Maximum odd and even orders for spherical harmonics =   3   6

   21802 Reflections employed for parameter determination
 Effective data to parameter ratio =    4.77

 wR2(int) =  0.1559 (selected reflections only, before parameter refinement)

 Cycle  wR2(incid)  wR2(diffr)  Mean wt.
    1     0.1189      0.1098     0.7231
    2     0.1041      0.1027     0.7377
    3     0.1022      0.1020     0.7377
    4     0.1022      0.1021     0.7367
    5     0.1021      0.1021     0.7363
    6     0.1013      0.1014     0.7372
    7     0.1004      0.1005     0.7385
    8     0.1001      0.1002     0.7389
    9     0.1001      0.1002     0.7390
   10     0.1000      0.1001     0.7391
   11     0.0998      0.0999     0.7394
   12     0.0996      0.0997     0.7398
   13     0.0994      0.0995     0.7401
   14     0.0993      0.0995     0.7402
   15     0.0993      0.0994     0.7402
   16     0.0992      0.0993     0.7403
   17     0.0991      0.0992     0.7403
   18     0.0990      0.0992     0.7403
   19     0.0989      0.0991     0.7403
   20     0.0989      0.0990     0.7403
   21     0.0988      0.0990     0.7403
   22     0.0988      0.0989     0.7402
   23     0.0987      0.0989     0.7401
   24     0.0987      0.0988     0.7401
   25     0.0987      0.0988     0.7400
   26     0.0986      0.0988     0.7400
   27     0.0986      0.0987     0.7400
   28     0.0986      0.0987     0.7399
   29     0.0986      0.0987     0.7399
   30     0.0986      0.0987     0.7399
   31     0.0985      0.0987     0.7399
   32     0.0985      0.0987     0.7398
   33     0.0985      0.0986     0.7398
   34     0.0985      0.0986     0.7398
   35     0.0985      0.0986     0.7398
   36     0.0985      0.0986     0.7397
   37     0.0985      0.0986     0.7397
   38     0.0985      0.0986     0.7397
   39     0.0985      0.0986     0.7397
   40     0.0984      0.0986     0.7397
   41     0.0985      0.0986     0.7396
   42     0.0984      0.0986     0.7397
   43     0.0984      0.0986     0.7396
   44     0.0984      0.0986     0.7396
   45     0.0984      0.0986     0.7396
   46     0.0984      0.0986     0.7396
   47     0.0984      0.0986     0.7396
   48     0.0984      0.0986     0.7396
   49     0.0984      0.0985     0.7395
   50     0.0984      0.0985     0.7395

 wR2(int) =  0.0985 (selected reflections only, after parameter refinement)

 ==============================================================================

 PART 2 - Reject outliers and establish error model

 Rejected reflections are ignored in the statistics and Postscript plots
 (except the detector diagnostics) and in the output .hkl file
 Before applying rejections there are:

   36423 total and   2208 unique reflections assuming Friedel's law

 Reflections rejected for which |I-<I>|/su >   3.00
 where:  su^2 = sigma(I)^2 + (  0.04000 <I>)^2  (sigma(I) from SAINT)

   35080 total and   2208 unique reflections left after |I-<I>|/su test

 su^2 = [K*sigma(I)]^2 + [g<I>]^2  where sigma(I) is from SAINT


 Error model 5: refine all K and overall g

 Run 2theta R(int) Incid. factors Diffr. factors    K      g   I/s(lim) Total I>2sig(I)
   1 107.6  0.1671  0.724 - 1.039  0.898 - 1.243  1.056  0.0693  14.4    3237    1618
   2 107.6  0.1636  0.516 - 0.748  0.913 - 1.270  1.144  0.0693  14.4     986     530
   3  92.6  0.1074  0.537 - 0.727  0.899 - 1.198  1.076  0.0693  14.4    2658    1631
   4 107.6  0.1980  0.784 - 1.239  0.952 - 1.272  1.055  0.0693  14.4    1003     430
   5 -18.1  0.0614  0.709 - 1.060  0.922 - 1.264  1.130  0.0693  14.4     572     394
   6 -48.1  0.1251  0.975 - 1.149  0.911 - 1.273  1.111  0.0693  14.4     747     429
   7 -18.1  0.0586  0.526 - 0.733  0.915 - 1.272  1.141  0.0693  14.4     542     368
   8  77.6  0.1108  0.710 - 1.003  0.900 - 1.270  1.036  0.0693  14.4    1045     551
   9 107.6  0.2133  0.930 - 1.335  0.935 - 1.273  1.089  0.0693  14.4    1018     392
  10 -33.1  0.1177  0.838 - 1.298  0.928 - 1.240  1.176  0.0693  14.4     627     352
  11 107.6  0.1571  0.706 - 1.272  0.898 - 1.197  0.965  0.0693  14.4    3180    1617
  12 -48.1  0.0894  0.807 - 0.967  0.900 - 1.273  0.994  0.0693  14.4     751     476
  13 107.6  0.1564  0.638 - 0.723  0.898 - 1.272  1.032  0.0693  14.4    1007     563
  14  77.6  0.1063  0.539 - 0.973  0.899 - 1.184  1.055  0.0693  14.4    2705    1596
  15 107.6  0.2360  0.674 - 0.837  0.939 - 1.272  1.150  0.0693  14.4     966     436
  16  77.6  0.1069  0.526 - 0.692  0.898 - 1.273  1.025  0.0693  14.4    1016     572
  17 107.6  0.2416  1.058 - 1.740  0.947 - 1.273  1.118  0.0693  14.4    1033     370
  18  92.6  0.2224  1.086 - 1.501  0.922 - 1.273  1.049  0.0693  14.4     843     340
  19 107.6  0.1899  0.553 - 0.689  0.918 - 1.273  1.110  0.0693  14.4     976     469
  20 107.6  0.1597  0.590 - 0.795  0.898 - 1.273  1.070  0.0693  14.4    1000     524
  21 107.6  0.1708  0.786 - 1.106  0.899 - 1.273  1.038  0.0693  14.4    1023     488
  22  92.6  0.1580  0.700 - 1.007  0.900 - 1.270  1.218  0.0693  14.4     849     400
  23  77.6  0.1466  0.591 - 0.788  0.949 - 1.273  1.103  0.0693  14.4    1017     470
  24  77.6  0.1718  1.049 - 1.553  0.930 - 1.273  1.097  0.0693  14.4    1018     393
  25 -48.1  0.0920  0.683 - 1.401  0.898 - 1.214  1.038  0.0693  14.4    2804    1645
  26 107.6  0.1597  0.670 - 1.435  0.899 - 1.200  0.963  0.0693  14.4    2457    1286

 I/s(lim) is the limiting value of I/sigma(I) for a reflection of infinite
 intensity, and may be used as a criterion for data quality (Diederichs(2010),
 Acta Cryst, D66, 733-740. The above statistics are based on all non-rejected
 data, ignoring reflections without equivalents when estimating R(int) and K.


 ==============================================================================

 PART 3 - Output Postscript diagnostics and corrected data

 Diagnostic plots written to Postscript file cu_Cardellicchio_CCN69.eps

 Reflections not merged
   35080 Corrected reflections written to file cu_Cardellicchio_CCN69_0m.hkl
 Estimated minimum and maximum transmission:  0.5263  0.7526
 The ratio of these values is more reliable than their absolute values!
 Additional spherical absorption correction applied with mu*r =  0.2000
;
_diffrn_ambient_temperature      219(2)
_diffrn_radiation_wavelength     1.54178
_diffrn_radiation_type           CuK\a
_diffrn_source                   'microfocus sealed X-ray tube'
_diffrn_measurement_device_type  'Bruker D8 VENTURE'
_diffrn_measurement_method       '\w and \f scans'
_diffrn_detector_area_resol_mean 7.3910
_diffrn_reflns_number            22469
_diffrn_reflns_av_unetI/netI     0.0455
_diffrn_reflns_av_R_equivalents  0.0964
_diffrn_reflns_limit_h_min       -6
_diffrn_reflns_limit_h_max       6
_diffrn_reflns_limit_k_min       -19
_diffrn_reflns_limit_k_max       18
_diffrn_reflns_limit_l_min       -18
_diffrn_reflns_limit_l_max       17
_diffrn_reflns_theta_min         4.072
_diffrn_reflns_theta_max         68.405
_diffrn_reflns_theta_full        25.000
_diffrn_measured_fraction_theta_max 0.996
_diffrn_measured_fraction_theta_full 0.991
_diffrn_reflns_Laue_measured_fraction_max 0.996
_diffrn_reflns_Laue_measured_fraction_full 0.991
_diffrn_reflns_point_group_measured_fraction_max 0.996
_diffrn_reflns_point_group_measured_fraction_full 0.991
_reflns_number_total             2419
_reflns_number_gt                1945
_reflns_threshold_expression     'I > 2\s(I)'
_reflns_Friedel_coverage         0.000
_reflns_Friedel_fraction_max     .
_reflns_Friedel_fraction_full    .

_reflns_special_details          
;
 Reflections were merged by SHELXL according to the crystal
 class for the calculation of statistics and refinement.

 _reflns_Friedel_fraction is defined as the number of unique
 Friedel pairs measured divided by the number that would be
 possible theoretically, ignoring centric projections and
 systematic absences.
;

_computing_data_collection       ?
_computing_cell_refinement       'SAINT V8.40B (Bruker AXS LLC, 2019)'
_computing_data_reduction        'SAINT V8.40B (Bruker AXS LLC, 2019)'
_computing_structure_solution    'SHELXT 2018/2 (Sheldrick, 2018)'
_computing_structure_refinement  'SHELXL-2019/2 (Sheldrick, 2019)'
_computing_molecular_graphics    'shelXle (C.B. Huebschle, rev 1503)'
_computing_publication_material  ?
_refine_special_details          
;
;
_refine_ls_structure_factor_coef Fsqd
_refine_ls_matrix_type           full
_refine_ls_weighting_scheme      calc
_refine_ls_weighting_details     
'w=1/[\s^2^(Fo^2^)+(0.0685P)^2^+2.6710P] where P=(Fo^2^+2Fc^2^)/3'
_atom_sites_solution_primary     ?
_atom_sites_solution_secondary   ?
_atom_sites_solution_hydrogens   geom
_refine_ls_hydrogen_treatment    constr
_refine_ls_extinction_method     none
_refine_ls_extinction_coef       .
_refine_ls_number_reflns         2419
_refine_ls_number_parameters     172
_refine_ls_number_restraints     0
_refine_ls_R_factor_all          0.0634
_refine_ls_R_factor_gt           0.0485
_refine_ls_wR_factor_ref         0.1299
_refine_ls_wR_factor_gt          0.1202
_refine_ls_goodness_of_fit_ref   1.070
_refine_ls_restrained_S_all      1.070
_refine_ls_shift/su_max          0.000
_refine_ls_shift/su_mean         0.000

loop_
_atom_site_label
_atom_site_type_symbol
_atom_site_fract_x
_atom_site_fract_y
_atom_site_fract_z
_atom_site_U_iso_or_equiv
_atom_site_adp_type
_atom_site_occupancy
_atom_site_site_symmetry_order
_atom_site_calc_flag
_atom_site_refinement_flags_posn
_atom_site_refinement_flags_adp
_atom_site_refinement_flags_occupancy
_atom_site_disorder_assembly
_atom_site_disorder_group
Br1 Br -0.06809(9) 0.81012(3) 0.55445(3) 0.0301(2) Uani 1 1 d . . . . .
O2 O 0.2808(8) 0.4184(3) 0.4809(2) 0.0497(10) Uani 1 1 d . . . . .
N1 N 0.4083(8) 0.3943(3) 0.5480(3) 0.0362(10) Uani 1 1 d . . . . .
S1 S 0.4134(2) 0.61990(7) 0.90942(7) 0.0259(3) Uani 1 1 d . . . . .
O1 O 0.6658(5) 0.5955(2) 0.8963(2) 0.0293(7) Uani 1 1 d . . . . .
O3 O 0.5804(8) 0.3475(3) 0.5462(3) 0.0572(12) Uani 1 1 d . . . . .
C11 C 0.0844(8) 0.7558(3) 0.6594(3) 0.0243(9) Uani 1 1 d . . . . .
C2 C 0.2641(8) 0.4843(3) 0.8011(3) 0.0255(10) Uani 1 1 d . . . . .
C8 C 0.2895(8) 0.6763(3) 0.8111(3) 0.0254(10) Uani 1 1 d . . . . .
C13 C 0.4046(8) 0.6737(3) 0.7346(3) 0.0259(10) Uani 1 1 d . . . . .
H13 H 0.552115 0.644884 0.734962 0.031 Uiso 1 1 calc R U . . .
C10 C -0.0291(8) 0.7597(3) 0.7366(3) 0.0257(9) Uani 1 1 d . . . . .
H10 H -0.175795 0.788953 0.736369 0.031 Uiso 1 1 calc R U . . .
C7 C 0.4721(8) 0.4374(3) 0.7936(3) 0.0255(9) Uani 1 1 d . . . . .
H7 H 0.581223 0.426142 0.844982 0.031 Uiso 1 1 calc R U . . .
C12 C 0.3000(9) 0.7141(3) 0.6573(3) 0.0271(10) Uani 1 1 d . . . . .
H12 H 0.374989 0.712842 0.604570 0.033 Uiso 1 1 calc R U . . .
C9 C 0.0752(8) 0.7203(3) 0.8132(3) 0.0250(9) Uani 1 1 d . . . . .
H9 H 0.002350 0.723146 0.866343 0.030 Uiso 1 1 calc R U . . .
C4 C 0.1437(9) 0.4687(3) 0.6418(3) 0.0299(10) Uani 1 1 d . . . . .
H4 H 0.032745 0.478150 0.590521 0.036 Uiso 1 1 calc R U . . .
C3 C 0.0987(9) 0.4988(3) 0.7249(3) 0.0289(10) Uani 1 1 d . . . . .
H3 H -0.043798 0.529158 0.729931 0.035 Uiso 1 1 calc R U . . .
C1 C 0.2281(8) 0.5238(3) 0.8889(3) 0.0285(10) Uani 1 1 d . . . . .
H1A H 0.272108 0.483127 0.937281 0.034 Uiso 1 1 calc R U . . .
H1B H 0.057265 0.538242 0.888798 0.034 Uiso 1 1 calc R U . . .
C5 C 0.3536(9) 0.4247(3) 0.6361(3) 0.0293(10) Uani 1 1 d . . . . .
C6 C 0.5194(8) 0.4071(3) 0.7108(3) 0.0286(10) Uani 1 1 d . . . . .
H6 H 0.659625 0.375642 0.705282 0.034 Uiso 1 1 calc R U . . .

loop_
_atom_site_aniso_label
_atom_site_aniso_U_11
_atom_site_aniso_U_22
_atom_site_aniso_U_33
_atom_site_aniso_U_23
_atom_site_aniso_U_13
_atom_site_aniso_U_12
Br1 0.0335(3) 0.0348(3) 0.0221(3) 0.00228(18) 0.0033(2) 0.0040(2)
O2 0.061(3) 0.062(3) 0.0243(18) 0.0006(17) -0.0017(17) 0.017(2)
N1 0.042(3) 0.038(3) 0.029(2) -0.0008(17) 0.0064(19) 0.004(2)
S1 0.0250(6) 0.0285(6) 0.0238(5) 0.0001(4) 0.0016(4) 0.0019(4)
O1 0.0216(16) 0.0346(19) 0.0311(17) 0.0004(13) 0.0008(13) 0.0008(14)
O3 0.064(3) 0.074(3) 0.034(2) -0.0109(19) 0.0043(19) 0.035(2)
C11 0.026(2) 0.024(2) 0.023(2) 0.0017(17) 0.0008(17) -0.0007(19)
C2 0.026(2) 0.024(2) 0.028(2) 0.0018(18) 0.0051(18) -0.0037(19)
C8 0.022(2) 0.025(2) 0.028(2) 0.0002(18) -0.0028(18) -0.0070(18)
C13 0.020(2) 0.027(3) 0.031(2) -0.0049(18) 0.0048(18) -0.0020(18)
C10 0.020(2) 0.026(2) 0.031(2) -0.0021(18) 0.0018(18) -0.0009(18)
C7 0.025(2) 0.025(2) 0.027(2) 0.0014(17) 0.0013(18) 0.0024(19)
C12 0.032(2) 0.027(2) 0.023(2) 0.0001(18) 0.0083(19) -0.001(2)
C9 0.025(2) 0.025(2) 0.026(2) 0.0029(18) 0.0081(18) 0.0007(18)
C4 0.029(2) 0.031(3) 0.028(2) 0.0033(19) -0.0027(19) 0.004(2)
C3 0.027(2) 0.029(3) 0.030(2) 0.0007(19) 0.0019(19) 0.000(2)
C1 0.027(2) 0.031(3) 0.027(2) 0.0044(18) 0.0029(19) 0.004(2)
C5 0.033(3) 0.027(3) 0.028(2) 0.0031(19) 0.006(2) 0.001(2)
C6 0.024(2) 0.033(3) 0.030(2) -0.0005(19) 0.0064(19) 0.002(2)

_geom_special_details            
;
 All esds (except the esd in the dihedral angle between two l.s. planes)
 are estimated using the full covariance matrix.  The cell esds are taken
 into account individually in the estimation of esds in distances, angles
 and torsion angles; correlations between esds in cell parameters are only
 used when they are defined by crystal symmetry.  An approximate (isotropic)
 treatment of cell esds is used for estimating esds involving l.s. planes.
;

loop_
_geom_bond_atom_site_label_1
_geom_bond_atom_site_label_2
_geom_bond_distance
_geom_bond_site_symmetry_2
_geom_bond_publ_flag
Br1 C11 1.903(4) . ?
O2 N1 1.222(5) . ?
N1 O3 1.216(6) . ?
N1 C5 1.474(6) . ?
S1 O1 1.497(3) . ?
S1 C8 1.792(5) . ?
S1 C1 1.844(5) . ?
C11 C12 1.377(6) . ?
C11 C10 1.389(6) . ?
C2 C7 1.394(6) . ?
C2 C3 1.400(7) . ?
C2 C1 1.494(6) . ?
C8 C13 1.384(6) . ?
C8 C9 1.388(6) . ?
C13 C12 1.391(7) . ?
C13 H13 0.9400 . ?
C10 C9 1.375(6) . ?
C10 H10 0.9400 . ?
C7 C6 1.389(6) . ?
C7 H7 0.9400 . ?
C12 H12 0.9400 . ?
C9 H9 0.9400 . ?
C4 C5 1.375(7) . ?
C4 C3 1.387(6) . ?
C4 H4 0.9400 . ?
C3 H3 0.9400 . ?
C1 H1A 0.9800 . ?
C1 H1B 0.9800 . ?
C5 C6 1.392(7) . ?
C6 H6 0.9400 . ?

loop_
_geom_angle_atom_site_label_1
_geom_angle_atom_site_label_2
_geom_angle_atom_site_label_3
_geom_angle
_geom_angle_site_symmetry_1
_geom_angle_site_symmetry_3
_geom_angle_publ_flag
O3 N1 O2 123.6(4) . . ?
O3 N1 C5 118.0(4) . . ?
O2 N1 C5 118.4(4) . . ?
O1 S1 C8 107.1(2) . . ?
O1 S1 C1 106.4(2) . . ?
C8 S1 C1 96.9(2) . . ?
C12 C11 C10 122.0(4) . . ?
C12 C11 Br1 120.0(3) . . ?
C10 C11 Br1 118.0(3) . . ?
C7 C2 C3 119.5(4) . . ?
C7 C2 C1 119.8(4) . . ?
C3 C2 C1 120.5(4) . . ?
C13 C8 C9 121.6(4) . . ?
C13 C8 S1 119.9(4) . . ?
C9 C8 S1 118.5(3) . . ?
C8 C13 C12 119.3(4) . . ?
C8 C13 H13 120.3 . . ?
C12 C13 H13 120.3 . . ?
C9 C10 C11 119.4(4) . . ?
C9 C10 H10 120.3 . . ?
C11 C10 H10 120.3 . . ?
C6 C7 C2 120.5(4) . . ?
C6 C7 H7 119.7 . . ?
C2 C7 H7 119.7 . . ?
C11 C12 C13 118.7(4) . . ?
C11 C12 H12 120.7 . . ?
C13 C12 H12 120.7 . . ?
C10 C9 C8 119.0(4) . . ?
C10 C9 H9 120.5 . . ?
C8 C9 H9 120.5 . . ?
C5 C4 C3 118.7(4) . . ?
C5 C4 H4 120.6 . . ?
C3 C4 H4 120.6 . . ?
C4 C3 C2 120.5(4) . . ?
C4 C3 H3 119.8 . . ?
C2 C3 H3 119.8 . . ?
C2 C1 S1 111.1(3) . . ?
C2 C1 H1A 109.4 . . ?
S1 C1 H1A 109.4 . . ?
C2 C1 H1B 109.4 . . ?
S1 C1 H1B 109.4 . . ?
H1A C1 H1B 108.0 . . ?
C4 C5 C6 122.5(4) . . ?
C4 C5 N1 119.5(4) . . ?
C6 C5 N1 118.0(4) . . ?
C7 C6 C5 118.3(4) . . ?
C7 C6 H6 120.9 . . ?
C5 C6 H6 120.9 . . ?

_refine_diff_density_max         0.625
_refine_diff_density_min         -1.010
_refine_diff_density_rms         0.124

_shelx_res_file                  
;
TITL cu_Cardellicchio_CCN46_a.res in P2(1)/c
    shelx.res
    created by SHELXL-2019/3 at 10:18:46 on 14-Mar-2025
CELL  1.54178   5.5795  15.8279  15.0311   90.000   97.030   90.000
ZERR     4.00   0.0003   0.0007   0.0006    0.000    0.003    0.000
LATT   1
SYMM  - X, 1/2 + Y, 1/2 - Z
SFAC  C    H    BR   N    O    S
UNIT  52 40 4 4 12 4
MERG   2
FMAP   2
PLAN   20
SIZE     0.060   0.060   0.080
ACTA 50
BOND $H
LIST   4
L.S.  10
TEMP   -54.15
WGHT    0.068500    2.671000
FVAR       0.52803
BR1   3   -0.068091    0.810119    0.554454    11.00000    0.03347    0.03475 =
         0.02208    0.00228    0.00325    0.00396
O2    5    0.280822    0.418410    0.480936    11.00000    0.06108    0.06198 =
         0.02431    0.00063   -0.00174    0.01663
N1    4    0.408266    0.394320    0.548045    11.00000    0.04206    0.03782 =
         0.02919   -0.00076    0.00641    0.00450
S1    6    0.413399    0.619902    0.909424    11.00000    0.02500    0.02853 =
         0.02379    0.00012    0.00159    0.00192
O1    5    0.665825    0.595470    0.896285    11.00000    0.02160    0.03458 =
         0.03112    0.00039    0.00080    0.00085
O3    5    0.580446    0.347518    0.546216    11.00000    0.06401    0.07354 =
         0.03351   -0.01088    0.00431    0.03539
C11   1    0.084399    0.755847    0.659412    11.00000    0.02558    0.02396 =
         0.02270    0.00168    0.00081   -0.00072
C2    1    0.264050    0.484329    0.801135    11.00000    0.02574    0.02356 =
         0.02770    0.00183    0.00511   -0.00365
C8    1    0.289458    0.676287    0.811053    11.00000    0.02206    0.02511 =
         0.02757    0.00022   -0.00281   -0.00699
C13   1    0.404640    0.673668    0.734612    11.00000    0.01986    0.02669 =
         0.03146   -0.00489    0.00478   -0.00196
AFIX  43
H13   2    0.552115    0.644884    0.734962    11.00000   -1.20000
AFIX   0
C10   1   -0.029115    0.759700    0.736563    11.00000    0.02012    0.02563 =
         0.03106   -0.00213    0.00185   -0.00088
AFIX  43
H10   2   -0.175795    0.788953    0.736369    11.00000   -1.20000
AFIX   0
C7    1    0.472107    0.437393    0.793607    11.00000    0.02453    0.02480 =
         0.02657    0.00142    0.00126    0.00237
AFIX  43
H7    2    0.581223    0.426142    0.844982    11.00000   -1.20000
AFIX   0
C12   1    0.299993    0.714060    0.657251    11.00000    0.03169    0.02744 =
         0.02336    0.00010    0.00833   -0.00078
AFIX  43
H12   2    0.374989    0.712842    0.604570    11.00000   -1.20000
AFIX   0
C9    1    0.075167    0.720300    0.813239    11.00000    0.02453    0.02549 =
         0.02626    0.00293    0.00806    0.00074
AFIX  43
H9    2    0.002350    0.723146    0.866343    11.00000   -1.20000
AFIX   0
C4    1    0.143668    0.468663    0.641833    11.00000    0.02900    0.03083 =
         0.02840    0.00331   -0.00268    0.00383
AFIX  43
H4    2    0.032745    0.478150    0.590521    11.00000   -1.20000
AFIX   0
C3    1    0.098702    0.498805    0.724863    11.00000    0.02717    0.02939 =
         0.02968    0.00069    0.00191   -0.00030
AFIX  43
H3    2   -0.043798    0.529158    0.729931    11.00000   -1.20000
AFIX   0
C1    1    0.228062    0.523773    0.888852    11.00000    0.02688    0.03148 =
         0.02704    0.00445    0.00291    0.00363
AFIX  23
H1A   2    0.272108    0.483127    0.937281    11.00000   -1.20000
H1B   2    0.057265    0.538242    0.888798    11.00000   -1.20000
AFIX   0
C5    1    0.353595    0.424656    0.636070    11.00000    0.03329    0.02698 =
         0.02823    0.00312    0.00642    0.00064
C6    1    0.519355    0.407135    0.710768    11.00000    0.02398    0.03302 =
         0.02966   -0.00053    0.00642    0.00162
AFIX  43
H6    2    0.659625    0.375642    0.705282    11.00000   -1.20000
AFIX   0
HKLF    4


REM  cu_Cardellicchio_CCN46_a.res in P2(1)/c
REM wR2 = 0.1299, GooF = S = 1.070, Restrained GooF = 1.070 for all data
REM R1 = 0.0485 for 1945 Fo > 4sig(Fo) and 0.0634 for all 2419 data
REM 172 parameters refined using 0 restraints

END

WGHT      0.0685      2.6710

REM Highest difference peak  0.625,  deepest hole -1.010,  1-sigma level  0.124
Q1    1   0.0633  0.4292  0.4478  11.00000  0.05    0.62
Q2    1   0.5810  0.2679  0.5902  11.00000  0.05    0.62
Q3    1   0.3039  0.6175  0.9817  11.00000  0.05    0.57
Q4    1   0.7307  0.6175  0.9850  11.00000  0.05    0.56
Q5    1   0.4055  0.5000  0.4116  11.00000  0.05    0.54
Q6    1   0.1780  0.8167  0.5645  11.00000  0.05    0.52
Q7    1   0.3899  0.6592  0.9641  11.00000  0.05    0.51
Q8    1   0.0620  0.8095  0.4850  11.00000  0.05    0.50
Q9    1   0.0049  0.3607  0.5595  11.00000  0.05    0.48
Q10   1  -0.2014  0.8097  0.6186  11.00000  0.05    0.48
Q11   1  -0.2493  0.7859  0.5595  11.00000  0.05    0.45
Q12   1   0.5482  0.3799  0.8006  11.00000  0.05    0.45
Q13   1   0.2015  0.6925  0.8328  11.00000  0.05    0.45
Q14   1  -0.0556  0.7566  0.4984  11.00000  0.05    0.44
Q15   1   0.3455  0.6993  0.8021  11.00000  0.05    0.42
Q16   1   0.3810  0.8001  0.5570  11.00000  0.05    0.41
Q17   1   0.5348  0.4503  0.7584  11.00000  0.05    0.41
Q18   1  -0.2616  0.8361  0.5640  11.00000  0.05    0.41
Q19   1  -0.0541  0.8483  0.6152  11.00000  0.05    0.40
Q20   1  -0.3723  0.8122  0.5600  11.00000  0.05    0.39
;
_shelx_res_checksum              80937
####################################################################### 
# 
# This file contains crystal structure data downloaded from the 
# Cambridge Structural Database (CSD) hosted by the Cambridge 
# Crystallographic Data Centre (CCDC).
# 
# Full information about CCDC data access policies and citation 
# guidelines are available at http://www.ccdc.cam.ac.uk/access/V1 
# 
# Audit and citation data items may have been added by the CCDC. 
# Please retain this information to preserve the provenance of 
# this file and to allow appropriate attribution of the data. 
# 
#######################################################################

data_shelx_CCDC6
_database_code_depnum_ccdc_archive 'CCDC 2475123'
loop_
_audit_author_name
_audit_author_address
'Cosimo Cardellicchio'
;CNR ICCOM
Italy
;
_audit_update_record             
;
2025-07-23 deposited with the CCDC.	2025-10-01 downloaded from the CCDC.
;

_audit_creation_method           SHELXL-2016/6
_shelx_SHELXL_version_number     2016/6
_chemical_name_systematic        
;

;
_chemical_name_common            ?
_chemical_melting_point          ?
_chemical_formula_moiety         'C13 H2 F10 O S'
_chemical_formula_sum            'C13 H2 F10 O S'
_chemical_formula_weight         396.21

loop_
_atom_type_symbol
_atom_type_description
_atom_type_scat_dispersion_real
_atom_type_scat_dispersion_imag
_atom_type_scat_source
C C 0.0033 0.0016 'International Tables Vol C Tables 4.2.6.8 and 6.1.1.4'
H H 0.0000 0.0000 'International Tables Vol C Tables 4.2.6.8 and 6.1.1.4'
O O 0.0106 0.0060 'International Tables Vol C Tables 4.2.6.8 and 6.1.1.4'
F F 0.0171 0.0103 'International Tables Vol C Tables 4.2.6.8 and 6.1.1.4'
S S 0.1246 0.1234 'International Tables Vol C Tables 4.2.6.8 and 6.1.1.4'

_space_group_crystal_system      monoclinic
_space_group_IT_number           7
_space_group_name_H-M_alt        'P c'
_space_group_name_Hall           'P -2yc'

_shelx_space_group_comment       
;
The symmetry employed for this shelxl refinement is uniquely defined
by the following loop, which should always be used as a source of
symmetry information in preference to the above space-group names.
They are only intended as comments.
;

loop_
_space_group_symop_operation_xyz
'x, y, z'
'x, -y, z+1/2'

_cell_length_a                   12.966(3)
_cell_length_b                   5.3774(11)
_cell_length_c                   9.6002(19)
_cell_angle_alpha                90
_cell_angle_beta                 93.82(3)
_cell_angle_gamma                90
_cell_volume                     667.9(2)
_cell_formula_units_Z            2
_cell_measurement_temperature    296(2)
_cell_measurement_reflns_used    3928
_cell_measurement_theta_min      5.12
_cell_measurement_theta_max      56.83

_exptl_crystal_description       prism
_exptl_crystal_colour            colourless
_exptl_crystal_density_meas      ?
_exptl_crystal_density_method    ?
_exptl_crystal_density_diffrn    1.970
_exptl_crystal_F_000             388
_exptl_transmission_factor_min   ?
_exptl_transmission_factor_max   ?
_exptl_crystal_size_max          0.670
_exptl_crystal_size_mid          0.420
_exptl_crystal_size_min          0.400
_exptl_absorpt_coefficient_mu    0.368
_shelx_estimated_absorpt_T_min   0.790
_shelx_estimated_absorpt_T_max   0.867
_exptl_absorpt_correction_type   multi-scan
_exptl_absorpt_correction_T_min  0.7854
_exptl_absorpt_correction_T_max  1
_exptl_absorpt_process_details   'SADABS, 2.05'
_exptl_absorpt_special_details   ?
_diffrn_ambient_temperature      296(2)
_diffrn_radiation_wavelength     0.71073
_diffrn_radiation_type           MoK\a
_diffrn_source                   'sealed X-ray tube'
_diffrn_measurement_device_type  'Bruker SMART-APEX diffractometer'
_diffrn_measurement_method       '\f and \w scans'
_diffrn_detector_area_resol_mean 8.13
_diffrn_reflns_number            4991
_diffrn_reflns_av_unetI/netI     0.0233
_diffrn_reflns_av_R_equivalents  0.0140
_diffrn_reflns_limit_h_min       -17
_diffrn_reflns_limit_h_max       17
_diffrn_reflns_limit_k_min       -7
_diffrn_reflns_limit_k_max       7
_diffrn_reflns_limit_l_min       -12
_diffrn_reflns_limit_l_max       12
_diffrn_reflns_theta_min         1.574
_diffrn_reflns_theta_max         28.513
_diffrn_reflns_theta_full        25.000
_diffrn_measured_fraction_theta_max 0.926
_diffrn_measured_fraction_theta_full 0.999
_diffrn_reflns_Laue_measured_fraction_max 0.926
_diffrn_reflns_Laue_measured_fraction_full 0.999
_diffrn_reflns_point_group_measured_fraction_max 0.927
_diffrn_reflns_point_group_measured_fraction_full 1.000
_reflns_number_total             2965
_reflns_number_gt                2741
_reflns_threshold_expression     'I > 2\s(I)'
_reflns_Friedel_coverage         0.997
_reflns_Friedel_fraction_max     0.927
_reflns_Friedel_fraction_full    1.000

_reflns_special_details          
;
 Reflections were merged by SHELXL according to the crystal
 class for the calculation of statistics and refinement.

 _reflns_Friedel_fraction is defined as the number of unique
 Friedel pairs measured divided by the number that would be
 possible theoretically, ignoring centric projections and
 systematic absences.
;

_computing_data_collection       'SMART 5.6 (Bruker)'
_computing_cell_refinement       'SAINT 5.0 (Bruker)'
_computing_data_reduction        'SAINT 5.0 (Bruker)'
_computing_structure_solution    'SHELXTL-NT 6.1 (Bruker)'
_computing_structure_refinement  'SHELXL-2016/6 (Sheldrick, 2016)'
_computing_molecular_graphics    ?
_computing_publication_material  ?
_refine_special_details          
;
 Refined as a 2-component inversion twin.
;
_refine_ls_structure_factor_coef Fsqd
_refine_ls_matrix_type           full
_refine_ls_weighting_scheme      calc
_refine_ls_weighting_details     
'w=1/[\s^2^(Fo^2^)+(0.0701P)^2^+0.0532P] where P=(Fo^2^+2Fc^2^)/3'
_atom_sites_solution_primary     direct
_atom_sites_solution_secondary   direct
_atom_sites_solution_hydrogens   geom
_refine_ls_hydrogen_treatment    constr
_refine_ls_extinction_method     none
_refine_ls_extinction_coef       .
_refine_ls_abs_structure_details 
;
 Refined as an inversion twin.
;
_refine_ls_abs_structure_Flack   0.22(11)
_chemical_absolute_configuration ?
_refine_ls_number_reflns         2965
_refine_ls_number_parameters     227
_refine_ls_number_restraints     2
_refine_ls_R_factor_all          0.0399
_refine_ls_R_factor_gt           0.0376
_refine_ls_wR_factor_ref         0.1069
_refine_ls_wR_factor_gt          0.1048
_refine_ls_goodness_of_fit_ref   1.078
_refine_ls_restrained_S_all      1.078
_refine_ls_shift/su_max          0.000
_refine_ls_shift/su_mean         0.000

loop_
_atom_site_label
_atom_site_type_symbol
_atom_site_fract_x
_atom_site_fract_y
_atom_site_fract_z
_atom_site_U_iso_or_equiv
_atom_site_adp_type
_atom_site_occupancy
_atom_site_site_symmetry_order
_atom_site_calc_flag
_atom_site_refinement_flags_posn
_atom_site_refinement_flags_adp
_atom_site_refinement_flags_occupancy
_atom_site_disorder_assembly
_atom_site_disorder_group
C1 C 0.3463(2) 0.6906(7) 0.2808(3) 0.0485(7) Uani 1 1 d . . . . .
H1A H 0.360092 0.515385 0.297342 0.058 Uiso 1 1 calc R U . . .
H1B H 0.365830 0.781606 0.365694 0.058 Uiso 1 1 calc R U . . .
S2 S 0.42003(7) 0.80394(18) 0.13647(9) 0.0550(2) Uani 1 1 d . . . . .
O2 O 0.4014(2) 1.0710(6) 0.1204(4) 0.0784(9) Uani 1 1 d . . . . .
C11 C 0.2340(2) 0.7298(6) 0.2396(3) 0.0455(6) Uani 1 1 d . . . . .
C12 C 0.1800(3) 0.5736(7) 0.1465(4) 0.0524(7) Uani 1 1 d . . . . .
C13 C 0.0772(3) 0.6047(7) 0.1061(4) 0.0600(9) Uani 1 1 d . . . . .
C14 C 0.0245(3) 0.8024(9) 0.1594(4) 0.0629(9) Uani 1 1 d . . . . .
C15 C 0.0745(3) 0.9611(8) 0.2520(5) 0.0620(9) Uani 1 1 d . . . . .
C16 C 0.1788(3) 0.9271(7) 0.2912(3) 0.0506(7) Uani 1 1 d . . . . .
F12 F 0.2292(2) 0.3826(5) 0.0905(3) 0.0783(7) Uani 1 1 d . . . . .
F13 F 0.0298(2) 0.4457(6) 0.0167(3) 0.0906(9) Uani 1 1 d . . . . .
F14 F -0.0752(2) 0.8364(7) 0.1185(4) 0.0936(10) Uani 1 1 d . . . . .
F15 F 0.0239(2) 1.1531(6) 0.3051(4) 0.0917(9) Uani 1 1 d . . . . .
F16 F 0.2246(2) 1.0888(5) 0.3805(3) 0.0767(7) Uani 1 1 d . . . . .
C21 C 0.5472(2) 0.7675(7) 0.2241(3) 0.0477(7) Uani 1 1 d . . . . .
C22 C 0.5889(3) 0.9350(7) 0.3220(4) 0.0510(7) Uani 1 1 d . . . . .
C23 C 0.6897(3) 0.9162(8) 0.3756(4) 0.0594(9) Uani 1 1 d . . . . .
C24 C 0.7513(3) 0.7270(9) 0.3334(4) 0.0653(10) Uani 1 1 d . . . . .
C25 C 0.7115(3) 0.5557(8) 0.2358(5) 0.0628(10) Uani 1 1 d . . . . .
C26 C 0.6106(3) 0.5814(7) 0.1808(4) 0.0537(8) Uani 1 1 d . . . . .
F22 F 0.5316(2) 1.1221(5) 0.3667(3) 0.0714(6) Uani 1 1 d . . . . .
F23 F 0.7271(3) 1.0800(7) 0.4699(3) 0.0939(10) Uani 1 1 d . . . . .
F24 F 0.8476(2) 0.7026(8) 0.3857(4) 0.1032(11) Uani 1 1 d . . . . .
F25 F 0.7714(3) 0.3741(6) 0.1910(4) 0.0964(10) Uani 1 1 d . . . . .
F26 F 0.5756(2) 0.4197(5) 0.0828(3) 0.0805(8) Uani 1 1 d . . . . .

loop_
_atom_site_aniso_label
_atom_site_aniso_U_11
_atom_site_aniso_U_22
_atom_site_aniso_U_33
_atom_site_aniso_U_23
_atom_site_aniso_U_13
_atom_site_aniso_U_12
C1 0.0318(14) 0.068(2) 0.0455(15) 0.0060(13) -0.0007(11) -0.0028(12)
S2 0.0345(3) 0.0808(5) 0.0489(4) 0.0110(4) -0.0021(3) -0.0018(4)
O2 0.0477(15) 0.090(2) 0.096(2) 0.0374(18) -0.0062(14) 0.0029(13)
C11 0.0328(13) 0.0596(18) 0.0437(15) 0.0060(12) -0.0006(11) -0.0048(12)
C12 0.0445(16) 0.058(2) 0.0535(17) 0.0010(14) -0.0029(14) -0.0030(14)
C13 0.0453(18) 0.070(2) 0.063(2) 0.0060(16) -0.0125(16) -0.0139(15)
C14 0.0317(15) 0.093(3) 0.063(2) 0.0204(19) -0.0018(14) -0.0011(16)
C15 0.048(2) 0.077(3) 0.062(2) 0.0100(17) 0.0101(16) 0.0121(17)
C16 0.0432(17) 0.064(2) 0.0448(16) 0.0002(13) 0.0014(13) -0.0021(13)
F12 0.0708(15) 0.0703(13) 0.0917(18) -0.0195(13) -0.0094(13) 0.0111(11)
F13 0.0719(18) 0.103(2) 0.0925(19) -0.0112(16) -0.0293(15) -0.0268(16)
F14 0.0336(11) 0.146(2) 0.099(2) 0.027(2) -0.0089(13) 0.0057(15)
F15 0.0724(18) 0.110(2) 0.094(2) -0.0058(17) 0.0148(16) 0.0372(16)
F16 0.0748(17) 0.0839(17) 0.0703(15) -0.0233(13) -0.0042(13) -0.0006(12)
C21 0.0307(13) 0.063(2) 0.0489(16) 0.0088(13) 0.0018(12) -0.0010(12)
C22 0.0456(17) 0.059(2) 0.0490(17) 0.0025(13) 0.0080(13) 0.0012(14)
C23 0.0454(19) 0.084(3) 0.0476(17) 0.0002(16) -0.0043(14) -0.0111(17)
C24 0.0367(16) 0.099(3) 0.060(2) 0.0206(19) -0.0024(15) 0.0033(17)
C25 0.0462(18) 0.068(2) 0.076(2) 0.0171(19) 0.0158(18) 0.0165(16)
C26 0.0482(17) 0.0568(19) 0.0566(17) 0.0003(14) 0.0075(14) -0.0064(15)
F22 0.0660(15) 0.0814(15) 0.0672(13) -0.0138(11) 0.0081(11) 0.0143(12)
F23 0.075(2) 0.131(3) 0.0721(16) -0.0288(17) -0.0144(14) -0.0208(17)
F24 0.0397(12) 0.178(3) 0.089(2) 0.027(2) -0.0115(13) 0.0150(17)
F25 0.075(2) 0.093(2) 0.124(3) 0.0079(18) 0.0276(18) 0.0357(16)
F26 0.0748(17) 0.0733(16) 0.0939(19) -0.0253(14) 0.0092(15) -0.0102(12)

_geom_special_details            
;
 All esds (except the esd in the dihedral angle between two l.s. planes)
 are estimated using the full covariance matrix.  The cell esds are taken
 into account individually in the estimation of esds in distances, angles
 and torsion angles; correlations between esds in cell parameters are only
 used when they are defined by crystal symmetry.  An approximate (isotropic)
 treatment of cell esds is used for estimating esds involving l.s. planes.
;

loop_
_geom_bond_atom_site_label_1
_geom_bond_atom_site_label_2
_geom_bond_distance
_geom_bond_site_symmetry_2
_geom_bond_publ_flag
C1 C11 1.498(4) . ?
C1 S2 1.839(3) . ?
C1 H1A 0.9700 . ?
C1 H1B 0.9700 . ?
S2 O2 1.462(3) . ?
S2 C21 1.811(3) . ?
C11 C12 1.383(5) . ?
C11 C16 1.390(5) . ?
C12 F12 1.340(5) . ?
C12 C13 1.374(5) . ?
C13 F13 1.332(4) . ?
C13 C14 1.380(7) . ?
C14 F14 1.338(5) . ?
C14 C15 1.365(7) . ?
C15 F15 1.342(5) . ?
C15 C16 1.391(5) . ?
C16 F16 1.333(4) . ?
C21 C26 1.377(5) . ?
C21 C22 1.385(5) . ?
C22 F22 1.338(4) . ?
C22 C23 1.376(5) . ?
C23 F23 1.331(5) . ?
C23 C24 1.371(6) . ?
C24 F24 1.322(4) . ?
C24 C25 1.389(7) . ?
C25 F25 1.337(5) . ?
C25 C26 1.385(5) . ?
C26 F26 1.338(5) . ?

loop_
_geom_angle_atom_site_label_1
_geom_angle_atom_site_label_2
_geom_angle_atom_site_label_3
_geom_angle
_geom_angle_site_symmetry_1
_geom_angle_site_symmetry_3
_geom_angle_publ_flag
C11 C1 S2 107.4(2) . . ?
C11 C1 H1A 110.2 . . ?
S2 C1 H1A 110.2 . . ?
C11 C1 H1B 110.2 . . ?
S2 C1 H1B 110.2 . . ?
H1A C1 H1B 108.5 . . ?
O2 S2 C21 107.10(17) . . ?
O2 S2 C1 108.3(2) . . ?
C21 S2 C1 96.72(14) . . ?
C12 C11 C16 116.3(3) . . ?
C12 C11 C1 121.8(3) . . ?
C16 C11 C1 121.9(3) . . ?
F12 C12 C13 117.3(3) . . ?
F12 C12 C11 119.4(3) . . ?
C13 C12 C11 123.3(4) . . ?
F13 C13 C12 120.1(4) . . ?
F13 C13 C14 121.0(4) . . ?
C12 C13 C14 118.9(4) . . ?
F14 C14 C15 120.9(4) . . ?
F14 C14 C13 119.2(4) . . ?
C15 C14 C13 119.9(3) . . ?
F15 C15 C14 120.4(4) . . ?
F15 C15 C16 119.3(4) . . ?
C14 C15 C16 120.3(4) . . ?
F16 C16 C11 120.6(3) . . ?
F16 C16 C15 118.2(3) . . ?
C11 C16 C15 121.2(3) . . ?
C26 C21 C22 117.6(3) . . ?
C26 C21 S2 118.8(3) . . ?
C22 C21 S2 123.2(3) . . ?
F22 C22 C23 118.0(4) . . ?
F22 C22 C21 120.4(3) . . ?
C23 C22 C21 121.6(3) . . ?
F23 C23 C24 120.0(4) . . ?
F23 C23 C22 119.9(4) . . ?
C24 C23 C22 120.1(4) . . ?
F24 C24 C23 121.0(4) . . ?
F24 C24 C25 119.3(4) . . ?
C23 C24 C25 119.6(3) . . ?
F25 C25 C26 120.3(4) . . ?
F25 C25 C24 120.3(4) . . ?
C26 C25 C24 119.4(3) . . ?
F26 C26 C21 120.2(4) . . ?
F26 C26 C25 118.1(3) . . ?
C21 C26 C25 121.7(4) . . ?

_refine_diff_density_max         0.454
_refine_diff_density_min         -0.193
_refine_diff_density_rms         0.048

_shelx_res_file                  
;
TITL C486 in Pc
    shelx.res
    created by SHELXL-2016/6 at 11:48:21 on 07-Mar-2023
CELL 0.71073  12.9664   5.3774   9.6002  90.000  93.815  90.000
ZERR    2.00   0.0026   0.0011   0.0019   0.000   0.030   0.000
LATT -1
SYMM X, -Y, 0.5+Z
SFAC C  H  O  F  S
UNIT 26 4 2 20 2
L.S. 5
BOND $H
ACTA 50
TEMP 23
SIZE 0.67 0.40 0.42
FMAP 2
PLAN 5
twin
WGHT    0.070100    0.053200
BASF   0.22391
FVAR       0.81047
MOLE 1
C1    1    0.346271    0.690558    0.280790    11.00000    0.03181    0.06779 =
         0.04552    0.00602   -0.00071   -0.00278
AFIX  23
H1A   2    0.360092    0.515385    0.297342    11.00000   -1.20000
H1B   2    0.365830    0.781606    0.365694    11.00000   -1.20000
AFIX   0
S2    5    0.420031    0.803943    0.136475    11.00000    0.03449    0.08081 =
         0.04892    0.01100   -0.00213   -0.00177
O2    3    0.401390    1.070962    0.120443    11.00000    0.04768    0.09038 =
         0.09562    0.03735   -0.00620    0.00293
C11   1    0.233983    0.729789    0.239644    11.00000    0.03282    0.05960 =
         0.04365    0.00603   -0.00064   -0.00478
C12   1    0.180011    0.573642    0.146484    11.00000    0.04449    0.05831 =
         0.05351    0.00101   -0.00290   -0.00299
C13   1    0.077156    0.604727    0.106079    11.00000    0.04525    0.06974 =
         0.06299    0.00599   -0.01247   -0.01386
C14   1    0.024516    0.802417    0.159377    11.00000    0.03174    0.09319 =
         0.06324    0.02043   -0.00179   -0.00113
C15   1    0.074506    0.961145    0.251966    11.00000    0.04849    0.07670 =
         0.06162    0.01000    0.01011    0.01214
C16   1    0.178752    0.927094    0.291222    11.00000    0.04319    0.06365 =
         0.04476    0.00022    0.00142   -0.00213
F12   4    0.229206    0.382637    0.090499    11.00000    0.07085    0.07034 =
         0.09171   -0.01948   -0.00936    0.01107
F13   4    0.029773    0.445692    0.016674    11.00000    0.07188    0.10278 =
         0.09253   -0.01120   -0.02931   -0.02684
F14   4   -0.075174    0.836381    0.118455    11.00000    0.03360    0.14595 =
         0.09935    0.02651   -0.00886    0.00567
F15   4    0.023865    1.153124    0.305149    11.00000    0.07245    0.10989 =
         0.09411   -0.00578    0.01483    0.03723
F16   4    0.224556    1.088775    0.380531    11.00000    0.07478    0.08388 =
         0.07026   -0.02333   -0.00422   -0.00058
C21   1    0.547160    0.767502    0.224115    11.00000    0.03074    0.06328 =
         0.04890    0.00876    0.00180   -0.00099
C22   1    0.588923    0.934981    0.321995    11.00000    0.04559    0.05896 =
         0.04899    0.00247    0.00798    0.00123
C23   1    0.689739    0.916213    0.375553    11.00000    0.04536    0.08432 =
         0.04759    0.00017   -0.00435   -0.01114
C24   1    0.751277    0.726989    0.333406    11.00000    0.03666    0.09860 =
         0.05997    0.02057   -0.00241    0.00334
C25   1    0.711487    0.555723    0.235782    11.00000    0.04622    0.06755 =
         0.07626    0.01713    0.01582    0.01648
C26   1    0.610557    0.581422    0.180802    11.00000    0.04823    0.05684 =
         0.05664    0.00034    0.00754   -0.00636
F22   4    0.531599    1.122052    0.366700    11.00000    0.06603    0.08136 =
         0.06717   -0.01379    0.00811    0.01432
F23   4    0.727078    1.080012    0.469854    11.00000    0.07545    0.13149 =
         0.07206   -0.02883   -0.01442   -0.02082
F24   4    0.847637    0.702575    0.385711    11.00000    0.03975    0.17836 =
         0.08928    0.02746   -0.01148    0.01500
F25   4    0.771403    0.374060    0.191017    11.00000    0.07532    0.09270 =
         0.12385    0.00787    0.02761    0.03569
F26   4    0.575593    0.419745    0.082795    11.00000    0.07479    0.07329 =
         0.09389   -0.02529    0.00922   -0.01021
HKLF 4


REM  C486 in Pc
REM R1 =  0.0376 for    2741 Fo > 4sig(Fo)  and  0.0399 for all    2965 data
REM    227 parameters refined using      2 restraints

END

WGHT      0.0700      0.0532

REM Highest difference peak  0.454,  deepest hole -0.193,  1-sigma level  0.048
Q1    1   0.4202  0.9345  0.2014  11.00000  0.05    0.45
Q2    1   0.4071  0.9038  0.0675  11.00000  0.05    0.22
Q3    1   0.2045  0.7966  0.2765  11.00000  0.05    0.21
Q4    1   0.2126  0.8392  0.2547  11.00000  0.05    0.20
Q5    1   0.7177  0.7979  0.3495  11.00000  0.05    0.20
;
_shelx_res_checksum              92604
